# Supplementary material for: Profiling of Cerebrospinal Fluid Lipids and Their Relationship with Plasma Lipids in Healthy Humans
Source: Metabolites. 2021 Apr 24;11(5):268. doi: 10.3390/metabo11050268 (PMC8146161; doi:10.3390/metabo11050268)
Supplement: Supplementary file 1 [file metabolites-11-00268-s001.zip]

Archive with 2 entries (2 files):
- 210407 SupFigures CSF cohort.pptx
- 210415 SupTables CSF lipidomics cohort.xlsx
