# Supplementary material for: Profiling of Cerebrospinal Fluid Lipids and Their Relationship with Plasma Lipids in Healthy Humans
Source: Metabolites. 2021 Apr 24;11(5):268. doi: 10.3390/metabo11050268 (PMC8146161; doi:10.3390/metabo11050268)
Supplement: Supplementary file 1 [file metabolites-11-00268-s001.zip › 210415 SupTables CSF lipidomics cohort.xlsx]

## Sheet: Table S1
Table S1. All demographic and lipidomics data set obtained in the present study
					Subject ID	C0061	C0064	C0085	C0109	C0123	C0131	C0135	C0141	C0142	C0155	C0156	C0161	C0165	C0166	C0184	C0185	C0186	C0198	C0202	C0204	C0213	C0257	C0280	C0318	C0322	C0336	C0355	C0359	C0405	C0422	C0464	C0511	C0513	C0515	C0518	C0544	C0556	C0570	C0572	C0586	C0599	C0603	C0610	C0620
					Age	23	25	36	46	43	23	49	24	23	62	61	20	26	59	33	39	37	66	64	26	62	75	38	51	24	51	59	30	58	28	59	32	56	41	48	61	23	21	22	36	39	38	42	37
					Sex (Male/Female:1/0)	1	0	1	0	1	0	0	0	0	0	1	1	1	0	1	0	1	0	0	0	1	1	1	1	1	1	0	1	1	1	1	1	0	0	1	0	0	1	1	1	0	0	0	0
					CSF neutrophil	0	1	0	0	1	1	0	0	1	0	0	1	1	0	4	0	0	0	2	0	1	0	0	0	0	0	0	6	1	0	0	1	1	2	2	0	2	1	0	2	1	1	0	0
					CSF lymphocyte	1	0	1	2	4	6	3	6	3	1	1	4	3	3	6	0	5	1	5	2	1	4	3	5	9	1	3	4	4	8	12	4	3	12	1	1	3	4	13	3	3	3	3	6
					CSF RBC	3	0	0	4	18	0	3	2	3	4	3	12	34	2	5	1	87	2	0	11	6	1	0	3	12	2	5	7	109	6	7	637	22	63	31	0	12	3	6	23	2	18	202	8
					CSF protein (mg/dl)	36	40	39	26	60	27	59	24	27	34	40	45	37	59	46	33	46	38	33	30	38	39	37	46	33	38	41	32	40	41	57	33	30	41	48	30	32	32	28	47	34	43	35	24
					CSF glucose (mg/dl)	68	59	52	65	83	48	67	54	65	60	67	57	57	57	59	52	69	57	55	54	61	59	66	79	63	50	53	56	64	61	128	50	56	53	58	49	57	56	57	58	65	54	49	51
					CSF chloride	120	118	119	117	121	117	119	116	119	119	121	117	120	121	119	120	121	121	121	120	120	118	119	121	120	120	118	119	120	118	120	120	120	120	120	120	119	120	121	119	119	119	119	118
					Allergy (YES/NO:1/0)
					Smoking habit (YES/NO:1/0)				0	0	0	1			0	0	0		0	0			0	0	0		0	0	0	0	0	0	0	0	0	0	0	0	0	1	0	0	0			1	0		0
					Drinking habit (YES/NO:1/0)
					Postprandial time (hr)																						1.5	3	0.75	2.5	0.5	2	15	1	1.5	3	0.5	3	1.5	2.25	0.66	2	1.5	3	3	3	1.5	3	2.5
					Height (cm)					171.3						170																										163	170	168		165	153	163.4	161
					BMI					24.1278						26.6436																										19.9481	20.7612	21.2585		23.8751	19.6506	18.3524	18.5178
Lipid code	Lipid class	Lipid name	Confirmed fragment	Corresponding in plasma/CSF	RT
C001	PC	PC(30:0)	PC(14:0/16:0)	P043	12.689	0.0385343	0.0606407	0.0391609	0.0198302	0.047878	0.0269891	0.0481426	0.0477445	0.0250059	0.0491829	0.0465459	0.0587017	0.0427501	0.0775734	0.060863	0.0433603	0.0446799	0.0620684	0.03423	0.0421227	0.0359495	0.0590938	0.0401856	0.0472268	0.064598	0.0393297	0.0615794	0.0365556	0.0625471	0.0456296	0.0633763	0.0476476	0.0400287	0.0529993	0.0444255	0.0342265	0.0577206	0.0343033	0.0427613	0.0506466	0.054522	0.0594441	0.0258683	0.0287181
C002	PC	PC(32:0)	PC(16:0/16:0)	P047	14.303	0.362722	0.492632	0.321578	0.160278	0.392024	0.241873	0.300895	0.404516	0.263402	0.443961	0.404494	0.467977	0.417484	0.565031	0.454709	0.419783	0.34144	0.514991	0.260004	0.413094	0.356195	0.524862	0.334336	0.412362	0.522071	0.380857	0.533464	0.487225	0.491507	0.441367	0.427431	0.528031	0.38758	0.436656	0.384886	0.313478	0.415111	0.289504	0.391289	0.375401	0.448576	0.423602	0.243218	0.239175
C003	PC	PC(32:1)	PC(16:0/16:1), PC(14:0/18:1)	P048	12.924	0.132304	0.206461	0.147362	0.0857477	0.214004	0.0712787	0.130034	0.173461	0.121249	0.189929	0.177213	0.209215	0.165424	0.30841	0.201357	0.172806	0.177827	0.277795	0.137463	0.170252	0.163872	0.214223	0.185891	0.158405	0.219261	0.175716	0.233658	0.20939	0.223943	0.17596	0.244041	0.216165	0.140852	0.202204	0.201061	0.132677	0.173714	0.138308	0.156851	0.204922	0.161722	0.185045	0.104465	0.115346
C004	PC	PC(33:1)	PC(15:0/18:1), PC(16:0/17:1)	P053	13.694	0.0186818	0.0284452	0.0190146	0.00969595	0.0252436	0.012282	0.0228203	0.0231004	0.0140192	0.0250196	0.025008	0.0265078	0.0223051	0.0441272	0.0333234	0.0253068	0.0246562	0.0362471	0.016306	0.0254298	0.0216999	0.0259087	0.0213078	0.0211926	0.0363254	0.0192847	0.0346876	0.0290509	0.0327608	0.0195222	0.0309936	0.0261358	0.0218439	0.0257859	0.0254269	0.0145894	0.0216223	0.0205741	0.0196377	0.0276348	0.0302633	0.0272205	0.0113973	0.0122403
C005	PC	PC(34:0)	PC(16:0/18:0)	P056	15.6	0.072518	0.0852883	0.0551873	0.0209426	0.0604143	0.0347118	0.0417438	0.0679949	0.0390152	0.0741508	0.0661998	0.0889707	0.0676899	0.100833	0.0792206	0.0780829	0.0512686	0.0853781	0.0430686	0.069972	0.0537399	0.0958552	0.0448163	0.0758116	0.098645	0.0657729	0.0886192	0.0904221	0.0895988	0.0731351	0.0619998	0.0804861	0.0672654	0.0742537	0.0650545	0.0520039	0.0816948	0.0397813	0.0722856	0.0568987	0.0714078	0.0767709	0.0349935	0.0332881
C006	PC	PC(34:1)	PC(16:0/18:1)	P057	14.432	2.57418	3.3673	2.42955	1.58681	3.09716	1.88518	2.63429	3.13682	2.06096	3.42724	3.07485	3.30206	2.86593	4.15282	3.66669	3.11412	2.72301	3.92797	2.36777	3.34816	3.02835	3.20937	2.80036	2.8775	3.62479	3.27683	3.19924	3.24099	3.44471	2.98191	3.44117	3.28265	2.88422	3.23369	2.73254	2.13744	2.6708	2.44865	2.6485	3.09949	3.17812	3.01148	1.77784	2.02273
C007	PC	PC(34:2)	PC(16:0/18:2)	P058	13.231	0.211689	0.458785	0.265512	0.152637	0.651196	0.170285	0.485635	0.251919	0.196874	0.332132	0.484008	0.416324	0.252521	0.519742	0.484702	0.431733	0.323959	0.47243	0.235116	0.372208	0.274667	0.439581	0.407599	0.375252	0.310152	0.308132	0.438876	0.327654	0.344913	0.325806	0.375148	0.385893	0.179857	0.356381	0.376241	0.219315	0.31746	0.264001	0.215289	0.532107	0.353401	0.407168	0.251527	0.208769
C008	PC	PC(35:1)	PC(17:0/18:1)	P065	15.122	0.0247226	0.0381588	0.02363	0.0132358	0.0320902	0.0180504	0.0294684	0.0302747	0.0183309	0.0356393	0.0355435	0.041405	0.0287562	0.0544961	0.0475028	0.0408207	0.0293369	0.0447376	0.0191353	0.0380277	0.028219	0.0329182	0.0253976	0.0310785	0.0505193	0.0349708	0.0429232	0.039809	0.0457757	0.0299193	0.0453367	0.0364823	0.0277766	0.0378525	0.0317036	0.0185173	0.0328547	0.0269009	0.0250303	0.0322592	0.0383918	0.0352933	0.0163912	0.0149866
C009	PC	PC(36:1)	PC(18:0/18:1)	P071	15.692	0.494231	0.647507	0.506813	0.286598	0.635591	0.344458	0.509471	0.599249	0.350992	0.683479	0.616227	0.692034	0.530328	0.91913	0.721492	0.625523	0.503539	0.84273	0.422644	0.611991	0.594912	0.69531	0.479051	0.579077	0.75434	0.701872	0.684276	0.682418	0.734838	0.596027	0.659919	0.671927	0.530563	0.673371	0.609609	0.401108	0.599146	0.434334	0.49265	0.567716	0.631914	0.5997	0.335832	0.327394
C010	PC	PC(36:2)	PC(18:1/18:1)		14.578	0.182361	0.246898	0.173116	0.0977319	0.264965	0.120385	0.197525	0.152627	0.132293	0.249091	0.247789	0.293626	0.20196	0.373451	0.284302	0.232516	0.196372	0.33422	0.161373	0.277052	0.256924	0.230508	0.207768	0.207911	0.152086	0.276956	0.279739	0.26457	0.256605	0.205376	0.242543	0.280973	0.214267	0.233667	0.20752	0.146271	0.186853	0.170874	0.193433	0.226536	0.238439	0.225595	0.114891	0.129655
C011	PC	PC(36:2)	PC(18:0/18:2)	P072	14.789	0.178141	0.377143	0.29426	0.141102	0.611795	0.139457	0.435606	0.270196	0.174479	0.278305	0.418181	0.362852	0.113997	0.446961	0.414727	0.42486	0.291763	0.381562	0.198484	0.329717	0.217456	0.356994	0.334901	0.369161	0.278956	0.328544	0.351177	0.303441	0.296713	0.256727	0.285301	0.321396	0.115056	0.311599	0.335526	0.187025	0.244936	0.226804	0.166515	0.44833	0.276455	0.361845	0.200254	0.168019
C012	PC	PC(36:3)	PC(18:1/18:2)	P073	13.385	0.0287787	0.0528674	0.0352823	0.0166221	0.110775	0.0175386	0.0474884	0.0271689	0.022166	0.0338572	0.0693301	0.0452605	0.0247782	0.0601867	0.0587957	0.0619884	0.0358902	0.0519775	0.021917	0.0466338	0.0298809	0.0400189	0.0544115	0.038309	0.0302392	0.0358732	0.0461013	0.0357767	0.0322181	0.028821	0.0377539	0.0517616	0.0199359	0.0332083	0.0434226	0.0227817	0.0280124	0.0290913	0.0249404	0.0596789	0.0297597	0.0448874	0.024698	0.0215408
C013	PC	PC(36:3)	PC(16:0/20:3)	P074	13.644	0.0649006	0.0935867	0.0927705	0.0391418	0.195872	0.0358524	0.154158	0.0698014	0.0473947	0.103151	0.104701	0.102414	0.0712611	0.148933	0.133682	0.095529	0.0828271	0.121265	0.0569554	0.0801573	0.0605135	0.11141	0.0909659	0.144735	0.111569	0.0880261	0.117641	0.0736294	0.0931441	0.0862809	0.0870924	0.122236	0.0601302	0.0922486	0.0927373	0.0591852	0.0779133	0.0742162	0.0543892	0.130825	0.0833727	0.108111	0.039987	0.0484246
C014	PC	PC(36:3)			14.095	0.00499932	0.00728934	0.00524997	0.00199505	0.0137871	0.00209632	0.00792945	0.00667252	0.00369569	0.0116439	0.00760705	0.0110075	0.00850482	0.0133492	0.0120805	0.00570248	0.00817196	0.00929979	0.00532235	0.00693555	0.00691409	0.007636	0.00601795	0.010052	0.00904377	0.0116996	0.00855024	0.00974958	0.0104503	0.00846919	0.00930729	0.00917685	0.00839725	0.0104671	0.00591251	0.00302267	0.00725552	0.00469142	0.0050142	0.00759726	0.00722344	0.00524824	0.00165377	0.00271168
C015	PC	PC(36:4)	PC(16:0/20:4)	P077	12.92	0.348047	0.361013	0.283031	0.173165	0.565244	0.163309	0.379347	0.321399	0.194232	0.404041	0.362575	0.410047	0.331816	0.487512	0.46794	0.365079	0.358716	0.381467	0.240414	0.374445	0.29965	0.392791	0.360547	0.384652	0.406116	0.417479	0.319008	0.399991	0.386201	0.367287	0.351451	0.35975	0.262363	0.418669	0.365126	0.201074	0.290882	0.320258	0.321432	0.452133	0.35862	0.347743	0.186305	0.199478
C016	PC	PC(36:5)	PC(16:0/20:5)	P079	11.909	0.00449241	0.0128613	0.00848307	0.00639425	0.0340911	0.0035649	0.0251785	0.00408558	0.00299084	0.00791602	0.00969402	0.00305228	0.00533564	0.0200118	0.0437311	0.00565065	0.0099493	0.0149198	0.0115977	0.00965918	0.0111407	0.0235891	0.00888648	0.00699528	0.00322489	0.00841843	0.0194735	0.00830436	0.00973041	0.00264105	0.0408548	0.00341151	0.00416525	0.0136757	0.0329359	0.0085467	0.00902851	0.00322287	0.00292167	0.007075	0.0154074	0.00144952	0.00209136	0.00726024
C017	PC	PC(38:1)	PC(16:0/22:1), PC(18:0/20:1)	P091	16.564	0.00903794	0.0106187	0.0123486	0.00375545	0.0137347	0.00635008	0.0108978	0.00949755	0.00565534	0.0129108	0.0125678	0.0169904	0.0115005	0.0196941	0.0181892	0.0133265	0.0124872	0.0159517	0.00815277	0.0120317	0.00846305	0.0129795	0.00996351	0.0141254	0.0131445	0.0112452	0.0137379	0.0193871	0.0154598	0.0118396	0.0199959	0.0128926	0.00913842	0.0142898	0.0175522	0.0100819	0.0113282	0.00915594	0.00868183	0.0114603	0.0120058	0.0119267	0.00737488	0.00532774
C018	PC	PC(38:2)	PC(18:1/20:1)		15.732	0.0197684	0.0310046	0.0266026	0.0128938	0.0435047	0.0144327	0.0319731	0.0253185	0.0143611	0.0325433	0.0358973	0.0390926	0.0251596	0.0530454	0.0462562	0.03484	0.0279224	0.0440927	0.0182055	0.0303491	0.0268892	0.0292755	0.0221023	0.0301329	0.0328267	0.0308753	0.0343017	0.0362396	0.0363046	0.0269795	0.0404906	0.0369772	0.0205556	0.0306822	0.0345586	0.0187709	0.0275698	0.0219341	0.0204643	0.0304127	0.0271791	0.0343945	0.0140462	0.0156167
C019	PC	PC(38:3)	PC(18:0/20:3)	P095	15.096	0.0531439	0.0630507	0.063865	0.0339315	0.164336	0.027428	0.150785	0.0545446	0.0320758	0.0867344	0.0758232	0.068494	0.0570104	0.126556	0.0962112	0.0783723	0.0707472	0.104359	0.0410629	0.0536047	0.0479314	0.0935994	0.0660586	0.133733	0.0833511	0.0919377	0.0851486	0.0553385	0.0751659	0.0672313	0.0720836	0.0951032	0.0506202	0.0822828	0.0658569	0.0462987	0.0572684	0.0434718	0.0389321	0.0851052	0.0640403	0.0723109	0.0261966	0.035221
C020	PC	PC(38:4)			13.705	0.00385868	0.00748349	0.00904475	0.00251357	0.0144005	0.00366906	0.0111839	0.00707678	0.00152496	0.00940049	0.0112126	0.0112271	0.0023381	0.0137658	0.0131385	0.00124336	0.00672056	0.0128329	0.00427076	0.00356628	0.00657625	0.0091091	0.00946313	0.013109	0.00352407	0.0069316	0.00389671	0.00778192	0.00587489	0.00827985	0.00530514	0.0141059	0.00560549	0.00719915	0.00698927	0.00396217	0.00612125	0.00721273	0.00332832	0.0123847	0.00717627	0.0107004	0.00314206	0.00418489
C021	PC	PC(38:4)			14.091	0.0299059	0.0312453	0.0287516	0.0120767	0.0344897	0.0169682	0.0447311	0.0311511	0.0168247	0.0367501	0.0293035	0.0384296	0.0334758	0.0506466	0.0412926	0.0381923	0.0313406	0.0422962	0.0186029	0.0338405	0.0246236	0.034499	0.0265298	0.0407442	0.0480032	0.0433756	0.0306739	0.03377	0.0408652	0.0384952	0.0285785	0.0460186	0.0230548	0.0398608	0.0256043	0.0163893	0.0301299	0.0331389	0.0254615	0.0329375	0.0300226	0.0427633	0.0153218	0.0179243
C022	PC	PC(38:4)	PC(18:0/20:4)	P098	14.523	0.382922	0.413363	0.32396	0.202184	0.585791	0.206008	0.429083	0.378344	0.230408	0.43	0.371104	0.444102	0.351255	0.552984	0.488166	0.460634	0.404411	0.412045	0.243332	0.411119	0.332272	0.439047	0.369351	0.393243	0.492686	0.48189	0.337616	0.42867	0.40707	0.378702	0.371499	0.412195	0.292735	0.463304	0.410873	0.222104	0.332861	0.326654	0.345977	0.424579	0.405218	0.384198	0.206025	0.229611
C023	PC	PC(38:5)	PC(18:1/20:4), PC(16:0/22:5)	P099	13.058	0.067066	0.0834297	0.0643175	0.035415	0.161797	0.0317383	0.101665	0.067308	0.0414484	0.0786231	0.0804012	0.0840297	0.0680173	0.128927	0.11032	0.0858071	0.0764312	0.0952664	0.0559863	0.0841475	0.0700063	0.0837092	0.0791053	0.0733771	0.0807199	0.0880082	0.0780647	0.08464	0.0789901	0.0738163	0.103503	0.0713729	0.0544811	0.0879982	0.0890213	0.0433505	0.0615952	0.0615381	0.0612171	0.103544	0.0757855	0.0742994	0.0360525	0.0404904
C024	PC	PC(38:5)	PC(18:0/20:5)	P100	13.54	0.0146509	0.0233613	0.0211821	0.015625	0.0629204	0.00892544	0.0598585	0.0105609	0.00966567	0.0180551	0.0219572	0.0169382	0.0125331	0.0515748	0.0682499	0.018718	0.024554	0.0257735	0.027159	0.0244937	0.0175595	0.0450779	0.017678	0.0238083	0.0135733	0.0185096	0.0344553	0.0210094	0.0241879	0.0124182	0.0752887	0.0155778	0.0146337	0.0292983	0.0784561	0.0164268	0.0170013	0.0126559	0.0100503	0.0204073	0.0238257	0.0119827	0.00845743	0.0117766
C025	PC	PC(38:6)	PC(16:0/22:6)	P103	12.502	0.154286	0.205829	0.136776	0.0854759	0.347239	0.0706941	0.233858	0.148699	0.095058	0.224719	0.192277	0.170424	0.147733	0.327497	0.323305	0.17226	0.211698	0.232241	0.135187	0.177583	0.150283	0.221658	0.192849	0.174273	0.168684	0.186291	0.249903	0.196388	0.213135	0.148037	0.200667	0.142293	0.150044	0.214744	0.246256	0.118005	0.145899	0.12612	0.12399	0.229365	0.205493	0.119741	0.0815417	0.0999644
C026	PC	PC(40:4)	PC(18:0/22:4)	P116	15.42	0.0213089	0.0245107	0.0189422	0.0078184	0.0266053	0.0121564	0.0235476	0.0223694	0.0127534	0.0275236	0.0201069	0.028072	0.0209431	0.0326066	0.0275161	0.0287298	0.0204506	0.029359	0.0127163	0.0246108	0.0167541	0.0255831	0.0156447	0.0283203	0.0405768	0.0362013	0.0228569	0.0239451	0.0331952	0.0285887	0.017073	0.0335576	0.0172941	0.0282975	0.0182214	0.0104493	0.0248222	0.018763	0.0185831	0.0216533	0.0244634	0.0281588	0.0113529	0.0108701
C027	PC	PC(40:5)	PC(18:0/22:5)	P119	14.594	0.0168964	0.0198252	0.0144529	0.00844688	0.0521592	0.00766082	0.0460879	0.0158024	0.0102245	0.0223285	0.0194905	0.0205749	0.0156259	0.0404174	0.0369081	0.0236271	0.0201046	0.0320801	0.0165048	0.0241545	0.019079	0.0273302	0.0211812	0.0289854	0.0212161	0.0288394	0.0271763	0.0223203	0.0215871	0.0175268	0.0381448	0.0163155	0.0130356	0.0251371	0.0246802	0.0113955	0.01899	0.0117592	0.0119044	0.0212084	0.0211055	0.0154173	0.00933922	0.0102823
C028	PC	PC(40:5)	PC(18:0/22:5)	P120	15.038	0.00533296	0.00333389	0.00277977	0.00123015	0.00784964	0.00123626	0.00851681	0.00141205	0.00136136	0.00454931	0.00363269	0.00468041	0.00257372	0.00429205	0.00456527	0.00498078	0.00408233	0.00402933	0.0013773	0.0028152	0.00136117	0.00423178	0.002376	0.00643954	0.00325571	0.00582952	0.00203364	0.00348623	0.00351724	0.00554217	0.0017398	0.0059616	0.00402244	0.00486165	0.00340754	0.0011545	0.00351492	0.00336578	0.00320173	0.00374622	0.0019988	0.0062278	0.0016759	0.00135931
C029	PC	PC(40:6)	PC(18:0/22:6)	P123	14.129	0.119118	0.155735	0.109071	0.0685357	0.243989	0.0555525	0.192004	0.128797	0.0727132	0.17147	0.143516	0.140392	0.120295	0.278628	0.244601	0.15139	0.17025	0.195653	0.110918	0.140072	0.116117	0.185489	0.116481	0.145328	0.162728	0.140704	0.174918	0.162935	0.171058	0.127476	0.14787	0.131037	0.11894	0.183154	0.18522	0.0879188	0.12836	0.0961139	0.0923868	0.151336	0.151052	0.108417	0.058561	0.0669264
C030	PC	PC(40:7)	PC(18:1/22:6)	P126	12.648	0.0154617	0.0193007	0.0144993	0.00657396	0.0358117	0.00698859	0.0162801	0.0170087	0.0102235	0.0221031	0.02009	0.0177023	0.0171281	0.0379287	0.0290623	0.0191377	0.0173505	0.0283247	0.013155	0.0201454	0.0168948	0.0187762	0.0161463	0.0156686	0.0200912	0.0181023	0.0215503	0.0265785	0.0197066	0.017897	0.0192093	0.0172799	0.0164478	0.0186965	0.0216408	0.0117105	0.0157241	0.0147664	0.0131122	0.0187786	0.0203447	0.0146566	0.00645538	0.0100425
C031	PCe	PC(32:0e, e)	PC(16:0e/16:0)	P143	15.184	0.00627654	0.0109822	0.00547322	0.00180777	0.011009	0.00410797	0.00772925	0.00825536	0.00486547	0.0101674	0.00952187	0.0151013	0.0103376	0.0145859	0.0109892	0.010402	0.00766747	0.00902522	0.00504764	0.0079234	0.00649353	0.0113331	0.00731463	0.0101846	0.00923518	0.00889236	0.0117279	0.0103783	0.0105437	0.0105962	0.0139574	0.0103658	0.00715253	0.00871475	0.00940284	0.00616459	0.00865043	0.00653216	0.00935959	0.00911249	0.00948223	0.0122601	0.00534555	0.00536668
C032	PCe	PC(32:1e, p)	PC(16:0p/16:0)	P146	15.011	0.0123576	0.0183611	0.0139868	0.00512567	0.0247786	0.00822874	0.0158251	0.0154541	0.00925045	0.0189951	0.0182769	0.023241	0.0168578	0.0237693	0.0224949	0.0162331	0.0168246	0.0184444	0.00785397	0.016143	0.0116644	0.0188303	0.0215079	0.0173591	0.0148183	0.0178964	0.0208895	0.0172529	0.0183998	0.0186108	0.0297356	0.0160405	0.0115604	0.0133756	0.0190021	0.0116689	0.0151567	0.0134097	0.0157294	0.0185988	0.0182761	0.0150339	0.0132423	0.0113828
C033	PCe	PC(34:1e, e)	PC(18:1e/16:0), PC(16:0e/18:1)	P149	15.271	0.0617417	0.0961615	0.0751516	0.034635	0.106031	0.0465321	0.0912148	0.0713	0.048893	0.0904627	0.0886744	0.138105	0.0813561	0.121392	0.115748	0.0926865	0.0946333	0.0994627	0.035434	0.084809	0.0621448	0.0864714	0.0917128	0.0883111	0.0816639	0.0861094	0.0888108	0.0920324	0.093278	0.0938678	0.145226	0.0983774	0.06615	0.084816	0.0829914	0.0530241	0.0770248	0.0791381	0.0727642	0.0993213	0.100033	0.108892	0.0602076	0.0517337
C034	PCe	PC(34:2e, p)	PC(16:0p/18:1)	P151	15.106	0.0787572	0.129997	0.096536	0.0524712	0.200389	0.0462169	0.120988	0.101356	0.0617385	0.123649	0.118538	0.169401	0.0993165	0.189641	0.157862	0.114365	0.12996	0.126315	0.0655305	0.116035	0.0794248	0.106112	0.150807	0.10668	0.0869699	0.118424	0.115453	0.101154	0.120107	0.110044	0.210587	0.0843817	0.0643881	0.08887	0.129944	0.0737565	0.0915745	0.110878	0.0956462	0.158549	0.112517	0.0839772	0.0916563	0.0755562
C035	PCe	PC(34:3e, p)	PC(16:0p/18:2)	P152	14.012	0.00174599	0.00842967	0.0049092	0.00159393	0.012214	0.00162973	0.00904251	0.00414633	0.00379276	0.00476942	0.00813632	0.0107667	0.00347371	0.0100672	0.010267	0.00936325	0.00701831	0.00908684	0.00170429	0.00677949	0.00268394	0.00893618	0.0100765	0.00629377	0.00367514	0.00618376	0.00624303	0.00429948	0.0058069	0.00654158	0.00663827	0.00749252	0.00191029	0.00566185	0.00759887	0.00286045	0.00392203	0.00775174	0.00306425	0.0112454	0.00619626	0.00770664	0.00424472	0.00291104
C036	PCe	PC(36:2e, u)	PC(18:1e/18:1)		15.368	0.00581227	0.0103671	0.00757451	0.00378347	0.0132389	0.00456938	0.00955069	0.00847469	0.00476774	0.0107494	0.0109885	0.0168512	0.0110837	0.0152332	0.0156601	0.0114268	0.0116665	0.0113215	0.00535877	0.0108728	0.00721598	0.0108206	0.0118594	0.00923552	0.0100043	0.0119733	0.0112353	0.0111129	0.0126149	0.0103875	0.0204708	0.011398	0.00845954	0.0105638	0.010498	0.00637397	0.00946651	0.00843138	0.0087093	0.0140575	0.0100992	0.0124231	0.00612471	0.00482611
C037	PCe	PC(36:2e, p)	PC(18:0p/18:1)	P155	16.197	0.0117358	0.0175111	0.0119882	0.00498182	0.0188758	0.00594229	0.0135238	0.0131306	0.00791293	0.0147396	0.0148168	0.0248496	0.0173396	0.0239716	0.0235464	0.0130289	0.0145574	0.0200321	0.00897984	0.0150914	0.00999974	0.0126265	0.0180194	0.016035	0.0127064	0.0167177	0.0151768	0.0152139	0.0173039	0.0167412	0.0254891	0.0127253	0.0113191	0.012063	0.0126361	0.0088883	0.0114337	0.0128574	0.0136555	0.0176194	0.0118214	0.0152693	0.00887938	0.00784462
C038	PCe	PC(36:3e, p)	PC(18:1p/18:1)	P158	15.202	0.00994727	0.0185544	0.0129473	0.00459187	0.0239428	0.00645569	0.013586	0.0129077	0.00935912	0.0191224	0.016749	0.0229961	0.0175297	0.0271616	0.0209616	0.0146202	0.018943	0.0181917	0.01018	0.0166179	0.0102711	0.0132008	0.0205842	0.0149377	0.0151339	0.0174526	0.0175939	0.0183365	0.0178454	0.0167257	0.0274208	0.0129021	0.0117765	0.0127334	0.0144946	0.00997094	0.013042	0.0153892	0.0128488	0.018356	0.0133711	0.0158674	0.0127977	0.0100435
C039	PCe	PC(36:4e, e)	PC(16:0e/20:4)	P160	13.941	0.0116992	0.020064	0.0176369	0.00912089	0.0341398	0.00812822	0.0192276	0.0142658	0.00906202	0.0202646	0.0167051	0.0285117	0.0197155	0.0275995	0.0311716	0.0278689	0.0259693	0.017602	0.00984835	0.0133154	0.0126498	0.0241076	0.0185597	0.0205655	0.0163798	0.0178923	0.0170004	0.0200851	0.0190045	0.0212937	0.0286952	0.0182201	0.0110217	0.0214242	0.0158173	0.00811678	0.0143388	0.016178	0.0174193	0.0236267	0.0218982	0.0288877	0.00939987	0.00827104
C040	PCe	PC(36:5e, p)	PC(16:0p/20:4)	P163	13.651	0.0232345	0.028193	0.0268996	0.012796	0.0480413	0.0114721	0.0327721	0.020412	0.0139141	0.0284523	0.0247951	0.0402807	0.0253777	0.0405932	0.0325021	0.0365307	0.0336293	0.0310125	0.0140502	0.0210744	0.0200985	0.0353478	0.0318244	0.0310132	0.0261792	0.0340745	0.0251537	0.0239845	0.0383456	0.0270175	0.0331441	0.0259129	0.0181543	0.0256551	0.0306889	0.0171303	0.0198018	0.0241657	0.0209853	0.0349266	0.032604	0.0319145	0.0162097	0.0138196
C041	PCe	PC(38:2e, u)			16.743	0.00689736	0.0079801	0.0119122	0.00472789	0.00689805	0.0100191	0.0111511	0.00914369	0.00838701	0.0109992	0.0109941	0.0173961	0.00932593	0.0134017	0.0126693	0.00830268	0.01295	0.0118283	0.00568272	0.0121223	0.00470972	0.00925109	0.0110207	0.00827727	0.00826215	0.00531228	0.00812712	0.0112585	0.00916624	0.011057	0.0240155	0.0106208	0.00708155	0.010177	0.0130652	0.0161294	0.00960704	0.0198247	0.00889266	0.0115542	0.00899477	0.013541	0.0136892	0.00978071
C042	PCe	PC(38:2e, u)			16.94	0.00177116	0.00200937	0.00417283	0.00113079	0.00293244	0.00195074	0.00244143	0.00311164	0.00198306	0.00388581	0.0035021	0.0057926	0.0026976	0.00574896	0.00352466	0.00342272	0.00498605	0.00418603	0.00130732	0.00314876	0.00200606	0.00214645	0.00340451	0.00305716	0.00125455	0.00155607	0.00288284	0.00392181	0.0028023	0.00494853	0.00954739	0.00306805	0.00187399	0.00247592	0.00585944	0.00299973	0.00526694	0.00307097	0.00328145	0.0042257	0.00380348	0.0047956	0.00610047	0.00197283
C043	PCe	PC(38:3e, u)			16.003	0.0022484	0.00433133	0.00702181	0.00111887	0.003288	0.00350481	0.0050587	0.0041062	0.002029	0.00673004	0.00570862	0.00876391	0.0040835	0.00748088	0.00606575	0.00483471	0.00786891	0.00479413	0.00250472	0.00448587	0.00177055	0.00417257	0.00497483	0.00405532	0.00265323	0.00290894	0.00363546	0.00554172	0.00427109	0.00556643	0.0122062	0.00452429	0.00160186	0.00389878	0.00637637	0.00532338	0.00620642	0.00742666	0.0033134	0.00522811	0.00393263	0.00656292	0.00784207	0.00439821
C044	PCe	PC(38:4e, e)	PC(18:0e/20:4)	P171	15.347	0.00925828	0.0137034	0.00969561	0.00473519	0.0150734	0.00556187	0.0129933	0.00937498	0.00688316	0.0104527	0.0108806	0.0198638	0.0093593	0.0131281	0.0152384	0.0135428	0.0134218	0.00942494	0.00613438	0.00847101	0.00761211	0.0107473	0.00911038	0.0135999	0.0100445	0.0156385	0.00868851	0.0103248	0.0104499	0.0120162	0.0129058	0.0106339	0.00685669	0.0124008	0.00930495	0.00542382	0.0104245	0.0104337	0.0104565	0.0154075	0.0119098	0.0168642	0.00604871	0.00500856
C045	PCe	PC(38:5e, e)	PC(18:1e/20:4)	P172	14.043	0.00705505	0.0197844	0.0166517	0.00881735	0.0345192	0.00904663	0.0199526	0.0149886	0.00982856	0.017573	0.0205962	0.0311465	0.0157954	0.0256679	0.0271471	0.0272057	0.022484	0.0189413	0.0107143	0.0145459	0.0136273	0.020429	0.0191402	0.0209365	0.0157936	0.0233441	0.0189351	0.0173617	0.017659	0.0200736	0.0266663	0.0172099	0.0111161	0.0205455	0.0213161	0.00921174	0.013283	0.0135698	0.0152182	0.0235236	0.0192858	0.0221653	0.0115447	0.00862878
C046	PCe	PC(38:5e, p)	PC(18:0p/20:4)	P175	15.122	0.00879287	0.0125987	0.00847212	0.00301029	0.0124377	0.0048192	0.00979018	0.00928536	0.00556591	0.0108639	0.0090736	0.0153998	0.0103998	0.0144454	0.0127076	0.0111925	0.0115551	0.0107052	0.00470596	0.00892505	0.00632462	0.0098991	0.00865774	0.0102804	0.0113143	0.0141158	0.00952274	0.00941404	0.0112853	0.0100977	0.00895364	0.00842825	0.00730816	0.00964139	0.00802726	0.00529954	0.00778497	0.0077569	0.00799463	0.0103829	0.00863238	0.00973939	0.00537181	0.00478482
C047	PE	PE(36:1)	PE(18:0/18:1)	P231	15.941	0.00605922	0.00764592	0.0055941	0.00173067	0.005489	0.00465155	0.00356774	0.00677597	0.00457383	0.00681254	0.00435951	0.00731801	0.00580281	0.0102849	0.00817611	0.00720871	0.00472425	0.00797798	0.00463877	0.00654355	0.00537139	0.00851075	0.00405409	0.00673864	0.0119196	0.00767729	0.00726509	0.00820141	0.0118762	0.00772281	0.00508568	0.00954144	0.0048639	0.0076114	0.00479704	0.00422914	0.00876026	0.00425494	0.00574678	0.00508502	0.00785472	0.00706265	0.00350836	0.00361125
C048	PE	PE(36:2)			14.893	0.00729841	0.00937032	0.0066621	0.00374101	0.00919658	0.00464256	0.00464841	0.00935111	0.00707958	0.0090735	0.00850223	0.00818789	0.00964594	0.0155471	0.0115021	0.00945806	0.00593072	0.0134157	0.0065072	0.0104613	0.0072698	0.0103619	0.00787756	0.00865579	0.0133905	0.0117046	0.01235	0.0130794	0.0138428	0.00859997	0.0101485	0.0115643	0.00846812	0.00900553	0.00710203	0.00517442	0.00814748	0.00578817	0.00691026	0.00834208	0.00945677	0.00724313	0.0042438	0.00423835
C049	PE	PE(38:4)	PE(18:0/20:4)	P239	14.844	0.0513743	0.0614522	0.0475235	0.0196108	0.0405617	0.0359528	0.0332933	0.0573063	0.0374748	0.0619804	0.0371714	0.0592832	0.0517232	0.0792144	0.0576008	0.0568096	0.0385117	0.0576005	0.0315943	0.0640999	0.04311	0.0631725	0.0418371	0.044438	0.108269	0.0653383	0.0521577	0.0661743	0.0712582	0.0640151	0.0349485	0.0790683	0.0418608	0.0644009	0.0363086	0.0268527	0.0626991	0.0450937	0.053541	0.0481672	0.0654028	0.0579191	0.028973	0.0304784
C050	PE	PE(38:6)	PE(16:0/22:6)	P244	12.848	0.0245121	0.0302861	0.0249857	0.00930911	0.0267874	0.0162162	0.0203762	0.0304441	0.0197193	0.038595	0.0232749	0.0257186	0.0273046	0.0503422	0.0367958	0.0283992	0.0252395	0.041943	0.0190769	0.034791	0.0268817	0.0391796	0.0234472	0.0262235	0.0493461	0.0332051	0.0432802	0.0376886	0.0517421	0.0310341	0.0258464	0.0415939	0.0217779	0.0391755	0.0283314	0.0190632	0.0333884	0.0211591	0.0277656	0.0282481	0.0411641	0.0291835	0.0128111	0.0181232
C051	PE	PE(40:4)		P245	15.672	0.0230961	0.0278013	0.0226204	0.00749704	0.0135657	0.0159959	0.0143006	0.0272766	0.0139471	0.0291481	0.0177299	0.0268876	0.0233788	0.0353507	0.0284867	0.02933	0.0183634	0.0305493	0.0146688	0.0271359	0.0197187	0.0288324	0.0153163	0.021195	0.0599883	0.0319498	0.0242499	0.0248954	0.0353072	0.0302659	0.0133844	0.0448656	0.0189759	0.0312389	0.0171054	0.0114873	0.0298867	0.0223067	0.0253589	0.0185135	0.0314011	0.0305361	0.0149656	0.0142565
C052	PE	PE(40:5)	PE(18:0/22:5)	P247	15.311	0.00558421	0.00504004	0.00494371	0.00102414	0.00308818	0.00274531	0.00356094	0.0053666	0.00269218	0.00583171	0.00321203	0.00767091	0.00365817	0.0060049	0.0054621	0.0060698	0.00384355	0.00548533	0.00223871	0.00528	0.00204752	0.00614102	0.00297374	0.00646168	0.0124366	0.00732818	0.00389127	0.00619412	0.00817135	0.00855675	0.00173959	0.0134214	0.00601345	0.00599455	0.00361825	0.00224625	0.00617901	0.0060522	0.00618595	0.00400352	0.00640468	0.00977906	0.00282088	0.00296716
C053	PE	PE(40:6)	PE(18:0/22:6)	P248	14.472	0.132034	0.156853	0.139372	0.0554101	0.0897692	0.0987859	0.0922304	0.160928	0.0958526	0.210186	0.10288	0.116502	0.115607	0.210093	0.167515	0.156598	0.106159	0.179128	0.0944397	0.135789	0.129039	0.218689	0.102962	0.116981	0.28408	0.159645	0.158819	0.142907	0.212704	0.142249	0.0980007	0.209169	0.112875	0.211024	0.112526	0.0907791	0.153414	0.0957924	0.126865	0.10506	0.223248	0.133833	0.0748251	0.0870914
C054	PE	PE(40:7)	PE(18:1/22:6)	P249	13.001	0.00930148	0.0122074	0.0105347	0.00367854	0.0108083	0.00606155	0.00822247	0.0140478	0.00896957	0.0167945	0.0108481	0.00925733	0.0115312	0.0204927	0.0136667	0.0138333	0.00985925	0.0182503	0.00826945	0.01409	0.0095788	0.0148186	0.00979189	0.00996078	0.0185142	0.0128004	0.0175752	0.0161059	0.0220092	0.0130264	0.0104931	0.0163553	0.00981665	0.0161159	0.0111101	0.00787371	0.010681	0.00986121	0.011311	0.0110887	0.0153808	0.0124108	0.00521425	0.00722581
C055	PEe	PE(34:2e, p)	PE(16:0p/18:1), PE(18:1p/16:0)	P252	15.433	0.0249588	0.0324422	0.0228363	0.0187968	0.0409891	0.0177044	0.0280006	0.0387722	0.0217235	0.0367811	0.0385849	0.0449061	0.0366289	0.0559342	0.0544374	0.0334071	0.0304296	0.0456654	0.0288267	0.0338431	0.0334982	0.036743	0.0316461	0.0428128	0.0349244	0.0512861	0.0339123	0.0414528	0.046219	0.034854	0.05339	0.0300749	0.0272668	0.0305223	0.026665	0.0253511	0.0303545	0.0310159	0.0305137	0.0483803	0.0366034	0.0301527	0.0185061	0.0251623
C056	PEe	PE(36:2e, p)	PE(18:0p/18:1)	P256	16.445	0.0146799	0.0157724	0.010652	0.00657238	0.0203431	0.00700964	0.0105697	0.0159521	0.00917449	0.0161921	0.0158095	0.0213862	0.0187276	0.0224737	0.02431	0.016069	0.0122532	0.021928	0.0129348	0.0161041	0.0139474	0.018091	0.0138685	0.0188369	0.0197355	0.0230269	0.0163284	0.0199184	0.0193796	0.0172647	0.0202556	0.0149756	0.0130523	0.0139633	0.0117779	0.0102393	0.0136171	0.0119646	0.0137257	0.0166871	0.0156995	0.0148077	0.00749645	0.00932819
C057	PEe	PE(36:3e, u)	PE(18:2e/18:1)		15.507	0.0229061	0.0301645	0.0203868	0.0136947	0.0408113	0.0158301	0.0229046	0.0359198	0.0219394	0.0347714	0.0360029	0.0405625	0.0419671	0.0490786	0.0483582	0.0299623	0.0299432	0.0463412	0.0291515	0.0322589	0.0303623	0.0350961	0.0271628	0.0349394	0.0404185	0.0440217	0.0399938	0.04941	0.0500943	0.0354125	0.0476167	0.0327632	0.0296076	0.0299606	0.0239366	0.0248058	0.0270188	0.0270004	0.0245393	0.0402089	0.0313012	0.0283901	0.0176238	0.019893
C058	PEe	PE(36:5e, p)	PE(16:0p/20:4)	P261	14.077	0.0287145	0.0309719	0.027276	0.0188868	0.0514085	0.0241735	0.0347565	0.0328229	0.021307	0.0386058	0.030451	0.0403943	0.0339454	0.0411702	0.0484898	0.0342529	0.0406072	0.0348031	0.0242381	0.0327461	0.0268227	0.0355038	0.0323654	0.0365781	0.0378411	0.0432501	0.0296287	0.0392078	0.0410228	0.0452583	0.0396862	0.0300697	0.0246375	0.0330184	0.0251795	0.0237369	0.0316776	0.0408224	0.0307533	0.0461531	0.0317111	0.0325719	0.0211053	0.027109
C059	PEe	PE(38:4e, u)			15.285	0.00585152	0.00534805	0.00442849	0.00178451	0.00523027	0.00299819	0.00357095	0.00682848	0.00300289	0.00726722	0.00558628	0.00788179	0.00749673	0.00716087	0.00774785	0.00616694	0.00622196	0.00624449	0.00405387	0.00736606	0.0047828	0.00571058	0.00448558	0.00722401	0.0103858	0.00691388	0.00414764	0.00814821	0.00752319	0.00746886	0.00422642	0.0078951	0.00423107	0.00594946	0.00367149	0.00329862	0.00654646	0.00779964	0.00696347	0.00587639	0.00683775	0.00920072	0.00235648	0.00366648
C060	PEe	PE(38:5e, p)	PE(16:0p/22:4)	P272	15.097	0.019644	0.0220674	0.0199813	0.00808278	0.017884	0.0151905	0.0161114	0.0224338	0.0136028	0.0254021	0.0167187	0.0280364	0.0248305	0.030379	0.0257138	0.0258134	0.0188528	0.0228031	0.0119356	0.0252669	0.015936	0.0215509	0.0166827	0.0213702	0.0284492	0.0290187	0.0183764	0.0261148	0.0295377	0.0258989	0.0164354	0.0288447	0.0147059	0.0228275	0.0141779	0.0111837	0.0233504	0.0277814	0.0237396	0.0199487	0.0216243	0.0250937	0.014444	0.0151375
C061	PEe	PE(38:5e, p)	PE(18:0p/20:4)	P273	15.447	0.101082	0.103035	0.0840878	0.0420892	0.10733	0.0560283	0.0801209	0.112244	0.0653212	0.101083	0.0948779	0.137159	0.106263	0.144576	0.134281	0.112737	0.100659	0.104431	0.065988	0.103482	0.0835018	0.109759	0.0791043	0.100733	0.140935	0.138202	0.0875634	0.112132	0.125131	0.12152	0.0859428	0.107204	0.0752263	0.111347	0.0722944	0.0533624	0.0991684	0.104787	0.0975528	0.110923	0.104606	0.111097	0.0499367	0.0547352
C062	PEe	PE(38:6e, e)	PE(16:0e/22:6)	P274	13.887	0.0189209	0.0162729	0.0155508	0.00689427	0.0233539	0.00838262	0.0135239	0.0214022	0.0111187	0.0270041	0.0175324	0.0221638	0.0210188	0.0337309	0.02605	0.0198683	0.0214775	0.0232284	0.015978	0.019572	0.0191959	0.0241435	0.0151343	0.0235133	0.0258072	0.0231714	0.0198209	0.0267169	0.0251375	0.0224757	0.0194068	0.0220266	0.0128144	0.0225364	0.0130533	0.0133667	0.0193205	0.0200895	0.0180894	0.0245801	0.02295	0.0199951	0.00733218	0.0131298
C063	PEe	PE(38:6e, p)	PE(18:1p/20:4)	P275	14.193	0.0266549	0.034281	0.02998	0.0166476	0.0516465	0.0211117	0.0317031	0.0321293	0.0213846	0.039177	0.0320168	0.0443369	0.0375746	0.0484014	0.0512937	0.040904	0.0415045	0.0409715	0.0241985	0.0343377	0.0278294	0.0393436	0.032604	0.0393852	0.0405562	0.0428453	0.0366637	0.0430216	0.044692	0.0403521	0.0439901	0.0360579	0.0235889	0.0401334	0.0278036	0.022774	0.0327336	0.036385	0.0296059	0.0469425	0.0381197	0.0317786	0.0220101	0.0199494
C064	PEe	PE(38:6e, p)	PE(18:0p/20:5)	P276	14.628	0.00422924	0.00847052	0.00464745	0.00480942	0.00936454	0.0028331	0.00931568	0.00443742	0.00315606	0.00538621	0.00769555	0.00762847	0.00467684	0.0101677	0.0186616	0.00759807	0.00644959	0.00884001	0.00815212	0.00543393	0.00609574	0.00893003	0.00568887	0.00620859	0.00660276	0.00492756	0.010619	0.00838077	0.00795856	0.0054349	0.0140202	0.00545653	0.00327333	0.00818468	0.00940684	0.00470511	0.006615	0.005715	0.00433227	0.00558078	0.00646804	0.00392755	0.00249197	0.00356438
C065	PEe	PE(38:7e, p)	PE(16:0p/22:6)	P279	13.618	0.0849256	0.0938662	0.0821506	0.0428106	0.10806	0.0458436	0.070161	0.106096	0.0552926	0.126983	0.0997876	0.120138	0.107975	0.165469	0.152883	0.108515	0.0998528	0.139764	0.076306	0.108151	0.0925553	0.119246	0.0944791	0.0989664	0.1311	0.108838	0.112531	0.141768	0.140727	0.114281	0.105039	0.104958	0.0681295	0.115911	0.0860811	0.06693	0.100052	0.107876	0.0969313	0.110612	0.120572	0.0937563	0.0454926	0.0722104
C066	PEe	PE(40:4e, u)			16.33	0.0147465	0.00879658	0.00809651	0.00276548	0.0077492	0.00529639	0.00557865	0.0120652	0.0055407	0.012068	0.00979503	0.0125198	0.0139766	0.0129015	0.0128225	0.0111451	0.00990877	0.0100327	0.00739963	0.0114753	0.00873404	0.00968139	0.00741442	0.0119851	0.0198149	0.0125118	0.00832729	0.0141444	0.0128184	0.0125206	0.00700045	0.0139726	0.0070321	0.0109842	0.00691894	0.00540755	0.0132015	0.0133705	0.0129536	0.00981408	0.0102819	0.0160292	0.00355783	0.00464156
C067	PEe	PE(40:5e, p)	PE(18:0p/22:4)	P285	16.179	0.0448064	0.04461	0.0397023	0.0122997	0.0290736	0.0257753	0.0244728	0.0496255	0.0257178	0.0478068	0.033999	0.0564112	0.0504915	0.0699523	0.0538712	0.0536453	0.0377735	0.0496963	0.0270499	0.0516292	0.033682	0.0456823	0.030239	0.0391753	0.0946793	0.05789	0.0433338	0.0508916	0.0655376	0.0602992	0.0274444	0.068027	0.0323004	0.0477833	0.0279571	0.0196638	0.0520479	0.0433741	0.044452	0.0348512	0.0484763	0.0596692	0.0238744	0.0245318
C068	PEe	PE(40:6e, e)	PE(18:0e/22:6)	P287	15.307	0.0466286	0.041963	0.03262	0.0181849	0.0511925	0.0221259	0.0317313	0.0535761	0.0271597	0.0681985	0.0534388	0.0666305	0.0502905	0.0776432	0.0693231	0.0550623	0.0523717	0.0607618	0.0375797	0.0475511	0.04717	0.0560425	0.038059	0.0606738	0.080412	0.0639395	0.0490765	0.0710181	0.0624472	0.0591649	0.0508466	0.057766	0.0354332	0.0547248	0.038348	0.0334761	0.0543612	0.0458542	0.0500832	0.0603774	0.0592378	0.0595308	0.0203642	0.0278628
C069	PEe	PE(40:6e, p)	PE(40:5p)	P289	15.845	0.00738891	0.00445215	0.00520903	0.00145087	0.00404087	0.00235152	0.00410988	0.00562132	0.00309926	0.00586854	0.00541347	0.00987353	0.00544012	0.00666556	0.00712952	0.00745423	0.00502809	0.00542977	0.00345284	0.00480286	0.00369656	0.0056474	0.00349051	0.0065976	0.00940005	0.00830291	0.00344454	0.00851802	0.00330768	0.00877326	0.00262963	0.0109556	0.00399378	0.00570928	0.00394109	0.00255422	0.00603469	0.00904483	0.00727046	0.00561485	0.00438281	0.0102847	0.0031966	0.00233746
C070	PEe	PE(40:7e)	PE(18:1e/22:6)	P290	13.994	0.00633131	0.00581912	0.00523099	0.00183476	0.00828574	0.00234938	0.00458571	0.00733705	0.00386442	0.0089061	0.00790598	0.00807729	0.00859871	0.0106397	0.00916651	0.00845939	0.00721141	0.00918997	0.00609134	0.0075739	0.00642451	0.00811571	0.00552547	0.00714603	0.0107434	0.00972362	0.00790575	0.0109472	0.00876083	0.00909623	0.00722897	0.00954061	0.00413091	0.00816091	0.00427393	0.00424563	0.00701872	0.00679391	0.00745958	0.00801026	0.00695632	0.00744402	0.00148778	0.00351058
C071	PEe	PE(40:7e, p)	PE(18:0p/22:6)	P292	15.105	0.365465	0.391707	0.340525	0.17708	0.378472	0.20444	0.253906	0.50346	0.244786	0.540738	0.393089	0.458559	0.410386	0.651946	0.586169	0.479544	0.375849	0.544481	0.282643	0.424849	0.372745	0.485055	0.342761	0.391794	0.600883	0.519334	0.466843	0.565662	0.55776	0.4501	0.357412	0.461674	0.310294	0.477851	0.308543	0.261491	0.401626	0.37953	0.408445	0.370657	0.446763	0.404634	0.179611	0.234084
C072	PEe	PE(40:8e, p)	PE(18:1p/22:6)	P293	13.745	0.0443484	0.0529932	0.0487859	0.0206954	0.0624794	0.0245328	0.0354155	0.0552076	0.0320645	0.072992	0.0524909	0.0619545	0.057883	0.0919913	0.0834299	0.0625255	0.0557159	0.0796994	0.0376962	0.0564618	0.0463936	0.0654909	0.0399683	0.0497081	0.0788867	0.0601154	0.0674429	0.0767709	0.0775073	0.0641683	0.0524232	0.0643542	0.041885	0.0648707	0.0425995	0.0338553	0.0512115	0.0497407	0.038906	0.0542183	0.0598122	0.0494705	0.0236529	0.0289007
C073	PI	PI(38:4)	PI(18:0/20:4)	P314	13.191	0.00197564	0.00532528	0.00361009	0.00111191	0.0186072	0.00114164	0.00553003	0.00112785	0.000865321	0.00910451	0.0042261	0.0084779	0.00506493	0.0128106	0.0106736	0.00631747	0.00854125	0.00556728	0.00203136	0.00406865	0.00455201	0.00682801	0.00557974	0.00903359	0.00475793	0.00604724	0.00636531	0.00466213	0.00561896	0.00459119	0.00761815	0.00329883	0.00251161	0.00531461	0.00927347	0.00133548	0.0038128	0.0040409	0.00218504	0.00537013	0.00295298	0.00658732	0.00195666	0.00220642
C074	SM	SM(d32:1)	SM(d16:1/16:0), SM(d18:1/14:0)	P327	11.004	0.0176372	0.0227184	0.0180929	0.0113707	0.0217469	0.0109192	0.0242204	0.0157294	0.010136	0.0208611	0.0177334	0.022429	0.0182142	0.0396268	0.0249897	0.0217554	0.0177565	0.0298042	0.0141365	0.0169115	0.0171698	0.0254053	0.0196044	0.021657	0.0236341	0.016783	0.0257613	0.0184929	0.0266652	0.0204892	0.0315812	0.0186168	0.0151654	0.020995	0.0202653	0.0159615	0.0194023	0.0146198	0.0127674	0.0234707	0.0213785	0.0239144	0.0126041	0.00950827
C075	SM	SM(d33:1)	SM(d33:1)	P329	11.812	0.00238472	0.00903282	0.00527233	0.00207955	0.00650876	0.00239254	0.0106412	0.00519161	0.00249468	0.00797362	0.00699182	0.0075217	0.00474023	0.0157677	0.0103372	0.00706182	0.00650604	0.0111076	0.00349211	0.00454494	0.00491112	0.00973739	0.00648633	0.00717587	0.00713472	0.00360503	0.00987517	0.00531938	0.0103457	0.00496831	0.0121788	0.00486251	0.00531996	0.00629054	0.00762104	0.00546866	0.00538276	0.00389804	0.00251471	0.00727022	0.00775612	0.00858495	0.00353341	0.00158787
C076	SM	SM(d34:0)	SM(d34:0)	P330	13.255	0.00677465	0.0194937	0.0122982	0.00602438	0.0202809	0.00836873	0.0160478	0.0140521	0.00766029	0.0163276	0.0128388	0.0221302	0.0130962	0.0296983	0.0196577	0.0180687	0.0173017	0.0247754	0.00999287	0.0148349	0.0111656	0.019984	0.0129639	0.019359	0.0171322	0.0106498	0.0188511	0.0134821	0.0201213	0.0129358	0.0235379	0.0160088	0.011001	0.0146869	0.0190568	0.00957202	0.0126401	0.00998483	0.0107776	0.0181199	0.0180347	0.0178908	0.0104861	0.00938124
C077	SM	SM(d34:1)	SM(d18:1/16:0)	P331	12.618	0.237148	0.353843	0.256799	0.1388	0.387076	0.159528	0.368303	0.272115	0.162144	0.349817	0.308001	0.39142	0.28455	0.480467	0.401137	0.318395	0.340645	0.493177	0.210466	0.29145	0.268402	0.422303	0.276116	0.353578	0.35763	0.271143	0.406742	0.319843	0.408654	0.289097	0.490536	0.330437	0.250233	0.291115	0.397828	0.219383	0.287596	0.238478	0.198163	0.339862	0.351319	0.324929	0.190148	0.174596
C078	SM	SM(d34:2)	SM(d18:2/16:0)	P332	11.262	0.027368	0.040938	0.0325993	0.0175349	0.0524223	0.0164649	0.0417753	0.0289158	0.0237209	0.0470392	0.0373122	0.0490968	0.0407329	0.0589215	0.0490119	0.0325092	0.0369452	0.058628	0.0263496	0.033642	0.0361008	0.0509914	0.0379034	0.0406459	0.0444065	0.0375079	0.0531358	0.0359538	0.0526324	0.0423561	0.059493	0.0468002	0.02975	0.0388752	0.0441111	0.026239	0.0391309	0.0297305	0.0277252	0.0390606	0.0417638	0.0329062	0.0229703	0.0220955
C079	SM	SM(d36:1)	SM(d18:1/18:0)	P336	14.319	0.33462	0.509541	0.313812	0.165212	0.367687	0.250624	0.33508	0.436843	0.240065	0.430305	0.386925	0.502909	0.443244	0.558515	0.559252	0.416409	0.385584	0.552862	0.255865	0.462624	0.375536	0.417098	0.324502	0.41001	0.482049	0.33787	0.488087	0.469224	0.463282	0.405314	0.479713	0.412023	0.390145	0.372661	0.365192	0.312809	0.365864	0.317069	0.353361	0.425569	0.416266	0.433743	0.201231	0.231399
C080	SM	SM(d36:2)	SM(d36:2)	P337	12.926	0.0409191	0.0938045	0.0742836	0.0316115	0.0877112	0.0435924	0.0926324	0.0757641	0.0503003	0.10577	0.0759688	0.114122	0.0956343	0.145063	0.103844	0.0878653	0.0917761	0.131407	0.0655391	0.0818502	0.0819741	0.0941568	0.0772557	0.087643	0.0972449	0.0830677	0.118567	0.0949586	0.118575	0.0886853	0.114173	0.080089	0.0747484	0.0926249	0.093888	0.0605128	0.0733543	0.0729433	0.0604049	0.0939409	0.0984544	0.0859038	0.0550659	0.0480725
C081	SM	SM(d38:1)	SM(d18:1/20:0)	P343	15.69	0.0721299	0.108669	0.0810841	0.0382612	0.0903935	0.0513353	0.110759	0.0809021	0.0372207	0.0965667	0.0827856	0.114069	0.0819424	0.141039	0.110898	0.0948179	0.0811773	0.0965239	0.0558519	0.0922163	0.0696783	0.0937964	0.0745351	0.107006	0.0808123	0.0746126	0.103061	0.0957796	0.0877561	0.0919557	0.114589	0.0760716	0.0681714	0.0822135	0.0980382	0.0703265	0.097493	0.0550546	0.0680301	0.093939	0.0895205	0.102497	0.0629971	0.0559057
C082	SM	SM(d38:2)	SM(d38:2)	P344	14.604	0.0145846	0.0311059	0.0267244	0.0137518	0.0363975	0.0167372	0.0567918	0.0235528	0.018611	0.0397062	0.0318447	0.0404476	0.0296202	0.0421282	0.0393253	0.0363319	0.0355312	0.0408627	0.0241944	0.031776	0.0274692	0.0300872	0.036022	0.0290928	0.0304433	0.034204	0.0364423	0.0383086	0.0329674	0.0300093	0.0405767	0.0363692	0.0231039	0.0302467	0.0472	0.0207918	0.0317883	0.0241146	0.0274103	0.030087	0.0347674	0.0287199	0.0247414	0.0215818
C083	SM	SM(d39:1)	SM(d39:1)	P345	16.27	0.00577119	0.0152452	0.0135034	0.00468269	0.0117839	0.00625048	0.0268124	0.00914856	0.0053822	0.0114429	0.0117577	0.0148153	0.00794359	0.0266749	0.0176186	0.0148927	0.0106621	0.0152515	0.00679792	0.00979161	0.00840439	0.0138067	0.0111051	0.0142178	0.00590908	0.0059941	0.0144451	0.0105713	0.0109525	0.0107862	0.024038	0.00697495	0.00674722	0.0101484	0.0153039	0.0113604	0.0123523	0.00725196	0.00604739	0.0165228	0.0121791	0.0166265	0.00875894	0.00465737
C084	SM	SM(d40:1)	SM(d18:1/24:1)	P349	16.742	0.0700343	0.0432802	0.0878104	0.0440808	0.117403	0.0600564	0.10429	0.0783041	0.0573268	0.097337	0.0960836	0.131176	0.0827067	0.138178	0.110799	0.102284	0.0961997	0.105917	0.0692536	0.0878311	0.0638556	0.107723	0.092692	0.136937	0.0627761	0.0826338	0.105813	0.088551	0.082783	0.0926889	0.137518	0.0897239	0.0680223	0.079954	0.131429	0.0774046	0.100525	0.0583583	0.0701536	0.115176	0.0911394	0.106819	0.0770279	0.0693276
C085	SM	SM(d40:2)	SM(d16:1/24:1)	P350	15.706	0.0419492	0.0820389	0.0362113	0.0176888	0.039518	0.018212	0.050621	0.0252387	0.0152825	0.0326366	0.0358622	0.0439205	0.0255321	0.0618955	0.054183	0.0353931	0.0345952	0.0490011	0.0227561	0.0274117	0.0253702	0.0400071	0.0326523	0.035476	0.0195774	0.02119	0.0357783	0.0291885	0.0348127	0.0354817	0.0631066	0.0269679	0.0210116	0.0314314	0.0458219	0.0308838	0.0344469	0.0253252	0.0197546	0.0491146	0.0357048	0.0423098	0.0273889	0.0177873
C086	SM	SM(d40:2)	SM(d18:2/22:0)	P351	15.887	0.0273419	0.0820389	0.0851479	0.0358026	0.0915395	0.0399641	0.127489	0.0568553	0.0484763	0.0982339	0.0832248	0.104583	0.074353	0.12216	0.0974724	0.08973	0.0835219	0.0953718	0.0503197	0.0780852	0.0588453	0.0843905	0.0873109	0.0864069	0.0620425	0.0831196	0.0903809	0.077533	0.0712313	0.0748773	0.116985	0.0765608	0.0508735	0.0728441	0.121412	0.0585659	0.0749163	0.0585354	0.0543692	0.0847401	0.0810817	0.0749982	0.0633253	0.0391205
C087	SM	SM(d41:1)	SM(d41:1)	P355	17.115	0.00603867	0.0334812	0.0213274	0.00972437	0.0262765	0.0114131	0.0423278	0.0161	0.012475	0.0241415	0.026199	0.0339773	0.0176347	0.0442067	0.0290162	0.0290783	0.0234572	0.0258164	0.0151712	0.0207306	0.0143009	0.0240176	0.0223661	0.0342713	0.0131205	0.0165529	0.0246105	0.0215506	0.0186736	0.0220737	0.039757	0.0172109	0.0154089	0.0186484	0.0332588	0.0184125	0.0234068	0.0155571	0.0165909	0.0287131	0.0246434	0.0248753	0.0176037	0.0141625
C088	SM	SM(d41:2)	SM(d41:2)	P356	16.187	0.0121242	0.0224813	0.0220227	0.00967962	0.0221189	0.0115223	0.0281625	0.0154535	0.00826008	0.0172692	0.0229977	0.027047	0.0153128	0.0440516	0.0346349	0.0235491	0.021912	0.0265692	0.0111077	0.019365	0.015131	0.0219676	0.0206961	0.0208128	0.0138604	0.0107764	0.0242655	0.018751	0.0227179	0.0181327	0.0412795	0.0160845	0.0132669	0.0176353	0.0261869	0.0160588	0.0155493	0.0165627	0.0111037	0.0250714	0.0197798	0.0258417	0.0134361	0.0077845
C089	SM	SM(d41:2)	SM(d18:2/23:0)	P357	16.417	0.0105998	0.0259033	0.0214204	0.00856747	0.0209175	0.00913618	0.039906	0.0150064	0.0122216	0.0229501	0.0214001	0.0249849	0.0149313	0.0415337	0.025896	0.0246367	0.0221051	0.0261706	0.0140654	0.0190496	0.0145716	0.0230583	0.0232425	0.0220356	0.011779	0.0156663	0.0222892	0.0189882	0.0161554	0.0189117	0.0373515	0.0154314	0.0123956	0.0180624	0.0349808	0.0149119	0.0195754	0.015193	0.0130223	0.0247714	0.026947	0.0208598	0.0157815	0.0128126
C090	SM	SM(d42:1)	SM(d42:1)	P359	16.946	0.00904487	0.0126872	0.00797152	0.00602087	0.0145326	0.00861397	0.0105413	0.0112002	0.00595576	0.0106968	0.0119938	0.0266308	0.00997594	0.0267521	0.012847	0.0117612	0.0130111	0.0149827	0.00589755	0.0102867	0.00578228	0.00906879	0.012111	0.0185888	0.00699775	0.00769326	0.0127093	0.00621144	0.0141175	0.00823786	0.0166121	0.00857815	0.00565169	0.00872552	0.0137024	0.00783369	0.0148068	0.0130251	0.00987181	0.0151441	0.0113343	0.0155789	0.0134112	0.00936032
C091	SM	SM(d42:1)	SM(d18:1/24:0)	P360	17.488	0.0186322	0.0663027	0.0484429	0.0222378	0.086095	0.0267531	0.0749875	0.0384976	0.032402	0.0421463	0.0571849	0.0597941	0.0521761	0.0783307	0.0640395	0.0591601	0.0585355	0.0694965	0.0407267	0.0516201	0.0394958	0.0650621	0.0533071	0.0845446	0.0387485	0.0617957	0.0639176	0.0554918	0.0561592	0.0607427	0.0583306	0.0480333	0.0366608	0.0460158	0.0943012	0.0409136	0.051842	0.0315292	0.0448888	0.0695079	0.036772	0.0523757	0.0389111	0.0355994
C092	SM	SM(d42:2)	SM(d18:1/24:1)	P362	16.617	0.275731	0.37855	0.439221	0.200948	0.541573	0.229223	0.407837	0.303797	0.228135	0.382737	0.477591	0.575064	0.424204	0.671362	0.567484	0.465251	0.489276	0.450171	0.238402	0.422353	0.340184	0.385221	0.438878	0.480051	0.346829	0.285033	0.482648	0.391671	0.490235	0.353286	0.786406	0.370487	0.271546	0.310949	0.641137	0.289555	0.377191	0.334105	0.278975	0.438165	0.48375	0.414967	0.359902	0.293075
C093	SM	SM(d42:3)	SM(d18:2/24:1)	P364	15.819	0.120882	0.210399	0.201697	0.0951454	0.254397	0.114355	0.229231	0.150257	0.111196	0.227056	0.247305	0.270931	0.199341	0.34512	0.269613	0.234182	0.223589	0.279255	0.123778	0.194819	0.164504	0.224024	0.216847	0.199908	0.165516	0.179185	0.235323	0.195982	0.21738	0.213514	0.340923	0.208846	0.12883	0.169119	0.315195	0.146249	0.16163	0.165484	0.148491	0.228527	0.223875	0.195849	0.173537	0.127745
C094	SM	SM(d42:4)	SM(d42:4)	P365	14.823	0.00584991	0.0121299	0.0119966	0.00312638	0.0163182	0.00637712	0.0170713	0.00874931	0.00672096	0.0157729	0.0162528	0.015442	0.00820623	0.0234898	0.0150074	0.0174721	0.0135609	0.0183851	0.0057395	0.0120976	0.00835124	0.0155695	0.0144525	0.0111269	0.00970941	0.01043	0.016453	0.0122749	0.0133654	0.0124648	0.0200966	0.0128945	0.00613599	0.00842208	0.0167583	0.00723801	0.00947089	0.00939547	0.00907881	0.0136901	0.0130645	0.0135965	0.0107883	0.00745835
C095	Cer	Cer(d42:2)	Cer(d18:1/24:1)	P401	17.658	0.00434796	0.00416848	0.00321776	0.00173652	0.00549263	0.00675207	0.0037389	0.00424636	0.00325042	0.0045926	0.00579617	0.00777598	0.0040272	0.00459372	0.00601685	0.00366564	0.004547	0.00790468	0.00265912	0.00525237	0.00306966	0.00503379	0.0054232	0.00583314	0.00401269	0.00400596	0.0049284	0.00540993	0.00643389	0.00431938	0.0100907	0.00497054	0.00401594	0.00338291	0.0052607	0.00572484	0.00664725	0.0025818	0.00396264	0.00644975	0.004908	0.00494555	0.0037937	0.00215085
C096	CerG1	CerG1(d36:1)		P413	14.611	0.00514805	0.0091612	0.00722422	0.00328649	0.00770913	0.00556091	0.0109521	0.00699382	0.00529017	0.00858914	0.00849188	0.0119938	0.00753082	0.0114353	0.0126238	0.00925085	0.00943741	0.0124785	0.00298354	0.00896632	0.00579771	0.00761818	0.0071886	0.00779162	0.0077488	0.00646226	0.00832902	0.00750654	0.00863085	0.00862422	0.0151101	0.00893857	0.00571831	0.00739676	0.00920208	0.00706193	0.00828928	0.0051841	0.00604445	0.00594631	0.00899907	0.00904515	0.00621375	0.00595272
C097	CerG1	CerG1(d40:1)	CerG1(d18:1/22:0)	P416	16.795	0.0106996	0.0168434	0.0157476	0.00824239	0.0163262	0.013333	0.0255796	0.0134205	0.012523	0.0171175	0.0163661	0.0288942	0.0166325	0.0260958	0.0193264	0.0194972	0.0187576	0.0154276	0.00817535	0.021486	0.0103755	0.0147111	0.0177	0.0178094	0.00973691	0.0112464	0.0165755	0.0138966	0.0136288	0.0158023	0.034394	0.0128508	0.00973695	0.0130741	0.0195839	0.0160899	0.0257721	0.0118164	0.0131791	0.018517	0.0155818	0.0205854	0.0213978	0.0146056
C098	CerG1	CerG1(d40:2)	CerG1(d40:2)	P417	16.046	0.00490159	0.0110684	0.0114663	0.00501301	0.00954421	0.00811888	0.0162969	0.00892574	0.0072839	0.0108833	0.00953727	0.0150138	0.00988524	0.0154124	0.012949	0.0125966	0.0146406	0.0114713	0.0051983	0.0115568	0.0076175	0.00913248	0.0109383	0.0108671	0.00574019	0.00777617	0.00957983	0.0115712	0.00846923	0.0107581	0.0253356	0.0102362	0.00678436	0.00872376	0.014712	0.00791839	0.013057	0.00968737	0.0101041	0.0102659	0.0109505	0.0121321	0.014846	0.00923129
C099	CerG1	CerG1(d41:1)	CerG1(d18:1/23:0)	P418	17.184	0.00674189	0.0122443	0.0320558	0.0162945	0.0119035	0.0167586	0.0149293	0.0248776	0.00803846	0.0116611	0.0355627	0.0181789	0.0103214	0.0170498	0.0137057	0.0139643	0.0122862	0.0141947	0.0234575	0.0133093	0.0194412	0.0344739	0.0313921	0.0479267	0.0183032	0.0237785	0.0355848	0.0306479	0.0274812	0.0114778	0.0232539	0.0271671	0.0177341	0.0271617	0.0475776	0.02869	0.0371609	0.0233688	0.0270355	0.0399314	0.00955582	0.0126548	0.0127809	0.0214651
C100	CerG1	CerG1(d41:2)		P420	16.52	0.00521257	0.00815555	0.0105528	0.00362749	0.00805571	0.00636067	0.0122243	0.00724837	0.00541061	0.0110521	0.00837506	0.0107469	0.00742685	0.0132109	0.0103436	0.0111296	0.0110368	0.00888138	0.00478793	0.00908037	0.00484789	0.00662416	0.00858924	0.00882137	0.00515398	0.00540856	0.00715323	0.00935917	0.00724733	0.00823707	0.021569	0.00715538	0.00543465	0.00679009	0.0124293	0.00757147	0.00911243	0.00911807	0.00886493	0.00935794	0.00845443	0.00818597	0.00850656	0.006816
C101	CerG1	CerG1(d42:1)	CerG1(d42:1)		17.029	0.0168674	0.00907209	0.0201018	0.0111505	0.0219051	0.0135497	0.0210411	0.0145054	0.0138067	0.0194392	0.0181397	0.0306619	0.0188356	0.0244155	0.0221519	0.018201	0.0270212	0.0236156	0.0118787	0.0215724	0.0120946	0.0132317	0.0228392	0.0152128	0.0154155	0.0137229	0.0151995	0.00916195	0.0169154	0.0158876	0.0266871	0.0105179	0.00848168	0.0226306	0.0268707	0.0186618	0.0267814	0.0316584	0.0124637	0.02812	0.0203107	0.0255733	0.0343035	0.0175407
C102	CerG1	CerG1(d42:1)	CerG1(d18:1/24:0)	P421	17.536	0.0314812	0.0474642	0.0338599	0.0270911	0.0519116	0.0367867	0.0592302	0.0372018	0.0327035	0.0587157	0.0405459	0.111241	0.0446389	0.0675495	0.0486428	0.0494389	0.0696917	0.0443451	0.0231174	0.0526975	0.0281619	0.0378702	0.0478659	0.0460985	0.0273888	0.0338383	0.0401602	0.0358341	0.0344854	0.0443092	0.114749	0.0329207	0.0262627	0.0392521	0.0608848	0.04545	0.0692825	0.0303254	0.0402106	0.0481921	0.0565056	0.0467405	0.0920564	0.0369219
C103	CerG1	CerG1(d42:2)			16.33	0.00301886	0.00351584	0.00309602	0.00215011	0.0027698	0.00369452	0.00508202	0.00406474	0.003094	0.00654723	0.00540479	0.00715215	0.0041078	0.00744079	0.00624067	0.00474699	0.0045225	0.00551928	0.00232441	0.00298615	0.00254665	0.00361073	0.00674896	0.00285771	0.00390618	0.0026375	0.00382576	0.00221921	0.00448412	0.0017176	0.00471489	0.00238835	0.00180266	0.00310473	0.00377835	0.00421968	0.00832484	0.00590506	0.00308582	0.00305703	0.00301368	0.00669174	0.00645065	0.00482274
C104	CerG1	CerG1(d42:2)	CerG1(d18:1/24:1)	P422	16.741	0.0831986	0.114844	0.116762	0.0608935	0.0985689	0.1017	0.146986	0.0862425	0.0655306	0.121583	0.110607	0.168328	0.106235	0.147235	0.164269	0.126888	0.138705	0.120852	0.0507918	0.131651	0.0688986	0.0873649	0.129886	0.0932202	0.0952287	0.0751143	0.0923159	0.0961119	0.11323	0.106264	0.252803	0.111264	0.067655	0.0907417	0.113988	0.107899	0.133031	0.120492	0.0914194	0.105806	0.0990334	0.126333	0.128973	0.101628
C105	CerG1	CerG1(d42:2)		P423	16.946	0.024743	0.0341515	0.0358505	0.0199322	0.0338783	0.0276108	0.0488169	0.0295764	0.0228119	0.0368175	0.0340398	0.0539251	0.0314108	0.0503706	0.0355587	0.0414206	0.0459041	0.042515	0.0205709	0.0363909	0.0277754	0.0296652	0.0355359	0.0348014	0.0207609	0.02537	0.028886	0.0328877	0.0319372	0.0367169	0.0771813	0.0300699	0.0239448	0.0318148	0.0503723	0.0320815	0.0483794	0.0350112	0.0361485	0.0364129	0.0374262	0.0384016	0.0518553	0.0313661
C106	CerG1	CerG1(d42:3)	CerG1(d18:2/24:1)	P424	16.002	0.0313261	0.0501291	0.059037	0.0220202	0.0443768	0.0405825	0.06426	0.036094	0.0280678	0.0638036	0.0512128	0.073149	0.0438486	0.0727282	0.0773453	0.0601199	0.0695149	0.054833	0.0223774	0.049981	0.0276221	0.0379869	0.0595069	0.0424607	0.0336706	0.0329628	0.0377346	0.0506875	0.0491143	0.049736	0.133133	0.0511068	0.0273743	0.0348429	0.0632301	0.0437593	0.0546597	0.0620583	0.0426957	0.0404105	0.0382478	0.0544289	0.058984	0.0484087
C107	CerG1+O	CerG1(d40:1)+O			16.615	0.019017	0.0197819	0.0206405	0.0115108	0.0196324	0.0105704	0.0210925	0.012077	0.0141302	0.0175143	0.015556	0.01627	0.0148645	0.0250835	0.0233189	0.0210644	0.0183417	0.0144027	0.0093978	0.0225213	0.0139728	0.0149973	0.0157986	0.0196419	0.0160928	0.011653	0.0153442	0.0191472	0.0133741	0.0199243	0.0457102	0.0134921	0.0119745	0.0118813	0.0229836	0.0160829	0.0140635	0.0121434	0.0150831	0.0178686	0.0160996	0.0166448	0.0212727	0.0182265
C108	CerG1+O	CerG1(d41:1)+O		P425	16.994	0.00903386	0.0136438	0.00948683	0.00322614	0.0108926	0.00621891	0.00963894	0.0065225	0.00447583	0.00993789	0.00852498	0.00821268	0.00827333	0.0126795	0.0112538	0.010878	0.00776584	0.00803706	0.00517786	0.0107181	0.0015771	0.00764675	0.00726394	0.0108983	0.00402056	0.0069563	0.00825805	0.0104425	0.00614606	0.0110401	0.0201705	0.00935995	0.00705403	0.00514171	0.012503	0.00982943	0.00547086	0.00491549	0.00911332	0.00960758	0.00690236	0.00748727	0.00468125	0.0036541
C109	CerG1+O	CerG1(d42:1)+O		P427	17.361	0.021563	0.0274195	0.0236032	0.00977884	0.0297509	0.0156194	0.0184921	0.0173137	0.0153805	0.023046	0.0210594	0.0267787	0.0225848	0.031492	0.0231371	0.0285716	0.0222324	0.0179568	0.0121489	0.0268103	0.0068715	0.0195851	0.0180877	0.030936	0.0136911	0.018523	0.0212758	0.0248264	0.0170205	0.025963	0.0545252	0.0205548	0.0162496	0.01611	0.034657	0.0266283	0.0194159	0.0140028	0.0266743	0.0206237	0.0195684	0.018802	0.0169902	0.0109386
C110	CerG1+O	CerG1(d42:2)+O	CerG1(d18:1/24:1+O)	P428	16.531	0.0153019	0.0223264	0.0232957	0.00831999	0.0165105	0.012752	0.015965	0.0136244	0.0110978	0.0198942	0.0186441	0.018766	0.0176964	0.0273769	0.0285513	0.0197023	0.019227	0.024175	0.0120987	0.0203765	0.0148497	0.0155464	0.0200272	0.015677	0.0193264	0.0165139	0.020822	0.0228853	0.0212804	0.018574	0.0426011	0.020943	0.0163354	0.0167414	0.0200925	0.0150466	0.0132611	0.0184931	0.0140924	0.0196328	0.0158721	0.0148483	0.0110231	0.00996748
C111	CerG1+O	CerG1(d42:2)+O	CerG1(d42:2)+O		16.745	0.0103449	0.0114069	0.0193831	0.00553754	0.0145358	0.00610316	0.0135031	0.00648787	0.00656467	0.0141745	0.0124986	0.0136455	0.0119652	0.019661	0.0132647	0.0165666	0.0185495	0.0144068	0.00811428	0.013043	0.00547788	0.011081	0.0111964	0.0138304	0.00710581	0.00857643	0.0113331	0.0160165	0.00903945	0.0155535	0.0347031	0.0108767	0.00989212	0.0101186	0.0201004	0.00991897	0.00971541	0.013023	0.0132497	0.0175397	0.0124792	0.00965828	0.0103158	0.00800132
C112	SuCer	Su1CerG1(d42:2)		P445	15.465	0.00134748	0.00700561	0.00519348	0.00112513	0.0150087	0.00306009	0.0099382	0.00109859	0.00090199	0.00913365	0.00715684	0.0154007	0.00682345	0.0142066	0.0141974	0.0094175	0.0112183	0.00997367	0.00285072	0.00684998	0.00453308	0.00705873	0.00902873	0.00842474	0.00437893	0.00622228	0.00681534	0.0064937	0.00716677	0.00803783	0.0191501	0.00371423	0.00397468	0.00732406	0.0108063	0.00422996	0.00677915	0.00572334	0.00142651	0.00766647	0.00400542	0.01133	0.00786797	0.00602625
C113	ChE	ChE(16:0)	ChE(16:0)	P461	21.272	0.023338	0.0172633	0.0215765	0.0148139	0.0274487	0.0135407	0.0195297	0.0196429	0.0146953	0.0229418	0.0212432	0.0211316	0.019435	0.0224394	0.0264678	0.0239431	0.0226851	0.0201124	0.0189599	0.0210868	0.020678	0.0202786	0.0184462	0.0257475	0.0191302	0.018058	0.0204651	0.0235	0.0197615	0.0238572	0.0250234	0.0176352	0.0176763	0.021133	0.023794	0.0210865	0.0202884	0.0207249	0.02084	0.0217144	0.0192361	0.021872	0.0185918	0.0224719
C114	ChE	ChE(16:1)	ChE(16:1)	P462	20.837	0.0167409	0.0110255	0.0103696	0.0119275	0.0224977	0.00869967	0.0128253	0.0134303	0.0108199	0.017838	0.0107059	0.0124838	0.018161	0.0173185	0.0155788	0.013719	0.0126392	0.0158383	0.012706	0.0172123	0.0155427	0.0114837	0.0124301	0.0163806	0.0143504	0.0138657	0.0151966	0.0158466	0.0145496	0.0152857	0.0203955	0.0105382	0.0120693	0.013542	0.0132199	0.0113065	0.0138471	0.0114181	0.0124851	0.0123468	0.016488	0.013305	0.0094973	0.0100195
C115	ChE	ChE(17:1)	ChE(17:1)	P463	21.046	0.00210143	0.00172675	0.00160692	0.00135373	0.00287333	0.000866929	0.00241101	0.0013624	0.00102387	0.00217933	0.00169437	0.00203376	0.00192852	0.00264819	0.00271895	0.00196026	0.00189807	0.00238974	0.00169986	0.00204779	0.00181749	0.0014186	0.00149745	0.00246059	0.00193285	0.00172097	0.00225945	0.00223546	0.00197868	0.00187639	0.00258947	0.00151282	0.00141606	0.00205388	0.00253962	0.00149724	0.00150149	0.00150927	0.00167313	0.00230865	0.00223963	0.00211469	0.00104189	0.00123303
C116	ChE	ChE(18:1)	ChE(18:1)	P465	21.237	0.116429	0.11615	0.120943	0.120068	0.189934	0.0892586	0.163714	0.128031	0.0989127	0.177541	0.143463	0.128399	0.149725	0.170547	0.179625	0.155127	0.12438	0.126074	0.116596	0.15612	0.160155	0.106639	0.13345	0.143521	0.139713	0.157492	0.154587	0.128574	0.149685	0.127213	0.179503	0.13029	0.105706	0.132358	0.134833	0.112831	0.111492	0.118161	0.131279	0.141491	0.13685	0.127696	0.098175	0.109265
C117	ChE	ChE(18:2)	ChE(18:2)	P466	20.885	0.27313	0.455948	0.33562	0.301093	0.744417	0.279663	0.609769	0.289357	0.271631	0.373128	0.5358	0.358121	0.322355	0.511122	0.541217	0.483735	0.352337	0.336462	0.258267	0.405162	0.329197	0.30528	0.50037	0.41357	0.308128	0.399659	0.446096	0.253299	0.312125	0.320499	0.406764	0.378564	0.211025	0.336051	0.375554	0.240107	0.269979	0.306704	0.301085	0.435267	0.317964	0.349099	0.31178	0.269445
C118	ChE	ChE(18:3)	ChE(18:3)	P467	20.545	0.0153378	0.0151556	0.0144974	0.0139746	0.0518533	0.00673097	0.0530133	0.0115935	0.0120393	0.0189782	0.0170212	0.0127466	0.0154744	0.0298558	0.0271664	0.0198815	0.0177563	0.019445	0.0127281	0.0221967	0.0119052	0.0143048	0.0196116	0.029895	0.00805295	0.0213436	0.0201048	0.0107878	0.0102436	0.0168377	0.0268183	0.0151443	0.0103071	0.0194888	0.0173092	0.0110256	0.0129293	0.0118878	0.00976974	0.0237699	0.015424	0.0115786	0.0079779	0.0106271
C119	ChE	ChE(20:2)			21.163	0.000409225	0.00212444	0.00114981	0.000918689	0.00293994	0.00138016	0.00189138	0.00115046	0.000898643	0.00150146	0.00114861	0.00115101	0.000733628	0.00113804	0.00161284	0.00138983	0.000593218	0.00152444	0.000873185	0.0016129	0.000602478	0.000898946	0.00188201	0.000790845	0.00121207	0.00145795	0.00140708	0.00100381	0.000513617	0.000862927	0.000648835	0.00184736	0.000653684	0.000666	0.00142087	0.000596804	0.000751877	0.00110691	0.000987162	0.000873756	0.000700807	0.00136274	0.000993713	0.00228225
C120	ChE	ChE(20:3)	ChE(20:3)	P471	20.93	0.0166553	0.0140663	0.0150926	0.0159714	0.0490743	0.00918861	0.0412993	0.0127118	0.00909226	0.0253083	0.0135403	0.0137343	0.0199069	0.0239202	0.0279003	0.0192722	0.0183924	0.0141402	0.00900968	0.0126122	0.0127169	0.0151989	0.0196436	0.0344412	0.0139746	0.0253066	0.0178312	0.00954918	0.0178174	0.0160276	0.0242927	0.019091	0.0121508	0.0168432	0.0154966	0.0118879	0.00965774	0.0111208	0.012199	0.0185249	0.0139293	0.0119946	0.00770564	0.0110815
C121	ChE	ChE(20:4)	ChE(20:4)	P472	20.663	0.232654	0.238346	0.159139	0.169625	0.48305	0.120797	0.380125	0.184479	0.141441	0.266874	0.205538	0.211608	0.259216	0.310367	0.331512	0.2693	0.228987	0.161474	0.150877	0.2513	0.211597	0.155273	0.229355	0.258432	0.201898	0.297475	0.223107	0.178837	0.219171	0.194664	0.320068	0.17603	0.141647	0.228061	0.240629	0.132618	0.140763	0.173732	0.206363	0.245136	0.205912	0.180756	0.134895	0.132533
C122	ChE	ChE(20:5)	ChE(20:5)	P473	20.317	0.0236205	0.0475458	0.0306643	0.049292	0.0987248	0.0208333	0.102714	0.0216491	0.0192445	0.0387509	0.0485044	0.0261049	0.0273519	0.102788	0.144367	0.02913	0.0404163	0.0405422	0.0684103	0.0511876	0.0628426	0.0498942	0.0467198	0.035342	0.0171508	0.0291077	0.0995108	0.0348541	0.0453175	0.0128947	0.204307	0.013126	0.0226167	0.0426061	0.109257	0.0327116	0.0328117	0.00972299	0.0109239	0.0315867	0.0505457	0.00556524	0.024744	0.020677
C123	ChE	ChE(22:4)		P475	20.975	0.00135286	0.00130053	0.00114813	0.000822124	0.00278165	0.000791664	0.00179917	0.000911983	0.000712706	0.00154502	0.000942275	0.00121872	0.00146364	0.00137938	0.00165517	0.00164892	0.00102281	0.00115167	0.000623978	0.00127126	0.000864978	0.000734246	0.00105471	0.00141033	0.00125925	0.00176743	0.00100489	0.00097314	0.00128778	0.00114323	0.0014169	0.00121456	0.000822223	0.00129832	0.00114329	0.000553032	0.000985691	0.00115893	0.000918908	0.00115296	0.00103128	0.00128415	0.000827492	0.00126927
C124	ChE	ChE(22:5)	ChE(22:5)	P476	20.667	0.00161041	0.00378466	0.00212154	0.00214353	0.0084046	0.00164816	0.00921132	0.00191562	0.00193304	0.00463952	0.00320104	0.00343006	0.00356415	0.00491724	0.00691131	0.00359934	0.00301759	0.00383747	0.00237146	0.0036491	0.0033414	0.00346327	0.00364546	0.00415318	0.00298984	0.00367995	0.00485528	0.00285614	0.00340458	0.00268556	0.00649644	0.00180023	0.00289501	0.00399192	0.00382855	0.00162466	0.00268454	0.00132572	0.00223666	0.00441935	0.00342036	0.00305139	0.00168652	0.00163582
C125	ChE	ChE(22:6)	ChE(22:6)	P477	20.45	0.059976	0.0813103	0.0439151	0.0484284	0.131345	0.030196	0.11327	0.0473676	0.0361048	0.0794614	0.0695888	0.0559661	0.0693798	0.118495	0.139665	0.070968	0.0701159	0.066525	0.0533435	0.0627346	0.0655448	0.0562167	0.0657074	0.0675193	0.0511182	0.0656969	0.109619	0.0522284	0.0736084	0.0455417	0.0939595	0.0431713	0.0519478	0.0650238	0.0793122	0.0439182	0.0451957	0.0333517	0.0421622	0.0685193	0.0652955	0.0352509	0.039444	0.0344833
C126	ChE(C28)	Ch(C28)E(19:2)	Ch(C28)E(19:2)	P478	21.024	0.000578535	0.00338588	0.00216594	0.000879192	0.00478883	0.000945725	0.00283322	0.0012673	0.000721254	0.00139103	0.00161593	0.00174872	0.000641677	0.00192019	0.00235209	0.00186082	0.000950909	0.00289384	0.000797682	0.00216721	0.000691576	0.00104344	0.00190577	0.00142483	0.00119636	0.00185065	0.00195881	0.00153389	0.000587333	0.00131029	0.000953677	0.0018008	0.000762369	0.000931743	0.00254027	0.000470074	0.00106949	0.00139051	0.000735806	0.00132886	0.00104443	0.00157378	0.00111902	0.00373383
C127	TG	TG(56:5)		P619	20.524	0.00414913	0.0028744	0.00184446	0.0024194	0.00786592	0.00244152	0.00358751	0.00258707	0.00103636	0.00310539	0.00420914	0.00177712	0.00353035	0.00296933	0.00326003	0.00219411	0.00256334	0.00223334	0.00188343	0.00308073	0.0022344	0.00235744	0.00186639	0.00213843	0.00379181	0.0037598	0.00236657	0.00138412	0.0030893	0.0014916	0.00271037	0.00151928	0.00180748	0.00322834	0.00183291	0.00171326	0.00203494	0.00214824	0.0022253	0.00304265	0.00198555	0.00180957	0.00112518	0.00128949
C128	TG	TG(56:6)	TG(16:0/18:1/22:5)	P620	20.184	0.005899	0.00876611	0.00326694	0.00327495	0.0185326	0.00181638	0.00477984	0.00218568	0.00226984	0.00506241	0.006497	0.00219532	0.00425788	0.00674404	0.00623258	0.00367226	0.0031912	0.00343071	0.00419739	0.00354504	0.00498083	0.0107941	0.00516446	0.00386009	0.00192272	0.00493309	0.00345427	0.00246322	0.00525617	0.00207266	0.0044232	0.00553863	0.0023557	0.00592319	0.00284382	0.00264309	0.00312322	0.00166337	0.00203539	0.00285479	0.0116543	0.00215872	0.0033568	0.00165116
C129	TG	TG(56:7)	TG(16:0/18:1/22:6)	P622	20.026	0.00486168	0.00747931	0.0029274	0.00293534	0.00951041	0.00212908	0.00375496	0.00218157	0.00205699	0.00494626	0.00634875	0.00221092	0.00453436	0.00869858	0.0111422	0.00263985	0.00326774	0.00522562	0.00436374	0.0041674	0.00601785	0.00943506	0.00422723	0.00300199	0.00230908	0.00475492	0.00468136	0.0025598	0.00726004	0.00169163	0.00459713	0.00418314	0.00342599	0.00573322	0.00446347	0.00315175	0.00379431	0.00145288	0.00204412	0.00213311	0.0106038	0.00130632	0.0027185	0.00179008
C130	TG	TG(58:8)	TG(18:1/18:1/22:6)	P646	20.042	0.00140147	0.00271429	0.00109654	0.000544777	0.00294761	0.000617512	0.00129519	0.000512173	0.000763144	0.00156932	0.00275744	0.000820501	0.00145772	0.002965	0.00284394	0.000956611	0.00107653	0.00163593	0.00127697	0.00139927	0.00266542	0.00328016	0.0022384	0.000982122	0.000517307	0.0015149	0.00177597	0.000993164	0.00260361	0.000601165	0.00168952	0.00136616	0.00133238	0.00171688	0.00180786	0.00120593	0.00133757	0.000316277	0.000479839	0.000675224	0.00358555	0.000429562	0.00111353	0.000543333
C131	FFA	FA(22:6)	FA(22:6)	P716	6.436	0.00434058	0.00435067	0.00642818	0.00191897	0.00883014	0.00118744	0.00943163	0.00160058	0.00107426	0.00532626	0.00288111	0.0127743	0.00290323	0.00830601	0.0131991	0.00236295	0.0116128	0.0101808	0.00692885	0.00422436	0.00461925	0.0137638	0.00402703	0.0082276	0.00217892	0.00284092	0.0061161	0.00778753	0.0041385	0.00744528	0.00812647	0.0016438	0.00458161	0.0111481	0.0164621	0.00703407	0.00765573	0.00360042	0.00110932	0.00920288	0.0118187	0.00450382	0.00590386	0.00287328
C132	Other	cholesterol	Ch		13.549	0.00361664	0.00460393	0.00319836	0.00205416	0.00408712	0.00256785	0.00376516	0.00404551	0.0027084	0.00406153	0.00359736	0.00423193	0.003336	0.00458742	0.00527616	0.00436923	0.00364349	0.00524206	0.00340556	0.00373322	0.0040976	0.00415354	0.00383337	0.00392938	0.00424713	0.00454123	0.00396982	0.00410382	0.00455959	0.00379367	0.00418444	0.00434501	0.00428286	0.00427464	0.00362419	0.00321977	0.00382152	0.00362959	0.00316998	0.00464962	0.00455464	0.003911	0.00228636	0.00238892
C133	Other	coenzyme Q10	coenzyme Q10	P719	19.689	0.000971747	0.00106685	0.00053356	0.000693668	0.00333937	0.000495613	0.001056	0.000727748	0.000908694	0.00118661	0.00154863	0.000896616	0.00112248	0.00136047	0.00170605	0.00122359	0.000885229	0.00167117	0.000863174	0.000888387	0.00102272	0.000975343	0.00109341	0.00119745	0.00043365	0.00269907	0.00126549	0.000797467	0.00189765	0.000783361	0.00124515	0.000898045	0.00091296	0.00102764	0.00086102	0.00061707	0.00098342	0.000857274	0.00113134	0.00114533	0.000982917	0.00102728	0.000717448	0.000521619
P001	LPC	LPC(14:0)	LPC(14:0)		3.649				0.965143		0.306391		0.435492	0.500513		0.474629	0.352494	0.357046	0.767958		0.528072	0.662595		0.694489		0.33361		0.762976	1.18456	0.780512				0.393158	0.870289	0.626989	0.510015	0.389283	0.770223	0.389807	0.695583	1.15448		0.409012	1.37637	0.677707	0.687867	0.500162	0.580621
P002	LPC	LPC(15:0)	LPC(15:0)		4.101				0.413008		0.20516		0.271302	0.281139		0.263107	0.293011	0.177705	0.42083		0.316835	0.284686		0.371685		0.271458		0.390701	0.360241	0.371603				0.293582	0.345057	0.235552	0.189474	0.278553	0.305816	0.251352	0.395896	0.396769		0.165578	0.600407	0.391469	0.389205	0.355577	0.270032
P003	LPC	LPC(16:0)	LPC(16:0)		4.655				49.0181		30.9083		35.5489	40.0748		39.0085	36.7592	37.4399	44.1576		46.0637	47.9135		48.1755		35.8932		56.3291	47.9096	35.6856				33.4842	49.3294	34.7257	47.7029	41.8551	44.1145	43.7099	46.0787	52.5517		39.7881	60.2504	49.4353	42.4846	41.1952	39.6871
P004	LPC	LPC(16:1)	LPC(16:1)		3.845				1.78371		0.746637		1.34704	1.24787		1.00932	1.20041	1.33902	1.69502		1.28282	1.47542		1.35148		0.997482		2.21815	1.93342	1.16099				0.935328	1.64156	0.820731	1.59892	1.0562	1.32257	1.60742	1.6225	1.90627		1.39164	2.38925	1.99416	1.57803	1.27828	1.14829
P005	LPC	LPC(17:0)			5.136				0.510297		0.176913		0.344766	0.305238		0.193656	0.500069	0.149823	0.48971		0.416177	0.300554		0.440217		0.261689		0.370473	0.223642	0.450663				0.258007	0.227725	0.191148	0.243367	0.330241	0.260931	0.51021	0.499871	0.268414		0.204478	0.658489	0.498522	0.479683	0.257297	0.198807
P006	LPC	LPC(17:0)	LPC(17:0)		5.34				0.976861		0.426636		0.551248	0.62053		0.610349	0.85793	0.316952	0.924566		0.763247	0.643377		0.803623		0.66084		0.853985	0.663525	0.70165				0.494419	0.615882	0.546476	0.544708	0.82446	0.577757	0.981262	1.01239	0.611926		0.499354	0.982652	0.864448	0.68662	0.762142	0.482776
P007	LPC	LPC(17:1)	LPC(17:1)		4.344				0.158996		0.08564		0.0866889	0.0943881		0.104617	0.142137	0.0817286	0.194515		0.114936	0.129696		0.152265		0.118122		0.144698	0.149968	0.127483				0.075713	0.0937615	0.0774573	0.135223	0.108576	0.10948	0.196297	0.206859	0.11157		0.129534	0.19162	0.198362	0.129874	0.0776262	0.0761973
P008	LPC	LPC(18:0)			5.705				4.26843		1.83574		2.52665	2.93554		2.23167	2.7138	1.64268	2.94128		3.87599	2.92783		3.44794		2.28532		3.45565	3.64214	2.12421				2.02272	3.81457	2.1504	3.26125	3.80967	2.78307	3.35608	3.7898	3.00987		2.23895	3.33611	3.34781	2.54775	3.10424	2.20109
P009	LPC	LPC(18:0)	LPC(18:0)		6.037				27.4884		12.3807		16.7353	20.1372		17.7609	17.6806	13.2924	19.8389		24.1964	19.4891		23.3403		16.4366		24.0616	23.3674	15.245				14.8842	22.8843	15.9449	21.5659	23.6169	19.2663	21.3351	24.9214	21.0285		15.3792	26.3684	21.5133	18.7288	19.5929	17.4226
P010	LPC	LPC(18:1)	LPC(18:1)		4.909				16.8957		8.68914		13.0528	14.0273		12.97	13.3026	12.8484	13.8258		16.3929	13.1037		15.4075		10.393		19.327	15.9037	12.6348				9.89048	17.5341	9.42334	20.158	15.1099	13.1999	16.3101	17.8567	14.8386		16.9612	20.3936	16.9093	18.3168	10.8728	12.251
P011	LPC	LPC(18:2)	LPC(18:2)		4.096				26.2817		17.0391		16.9644	25.9856		22.0634	17.2546	16.2934	23.2121		31.648	18.0647		24.0521		22.9007		27.4117	26.1538	18.833				17.7043	32.0847	12.8974	27.5363	20.7184	18.3882	18.9908	29.1359	19.0104		31.832	34.0832	24.7508	40.5099	21.3116	21.4581
P012	LPC	LPC(18:3)	LPC(18:3)		3.593				0.647995		0.157035		0.336208	0.521126		0.45327	0.151921	0.308929	0.530634		0.469363	0.342188		0.461875		0.251784		0.543752	0.590454	0.217523				0.217592	0.831988	0.420041	0.583731	0.368739	0.37184	0.244716	0.547966	0.408686		0.287439	0.710253	0.362341	0.620525	0.249118	0.409217
P013	LPC	LPC(20:0)	LPC(20:0)		7.6				0.10208		0.0461868		0.105376	0.0923247		0.143001	0.0851463	0.0612441	0.0934999		0.192385	0.0728508		0.0953465		0.0704742		0.157251	0.0655923	0.0447221				0.0507029	0.104127	0.060452	0.130032	0.136862	0.0565734	0.129128	0.113788	0.113439		0.0520253	0.0917173	0.0876823	0.0687588	0.131841	0.0966105
P014	LPC	LPC(20:1)	LPC(20:1)		6.25				0.262334		0.181201		0.131303	0.197289		0.310496	0.179514	0.143009	0.225785		0.238033	0.190023		0.200091		0.244642		0.258429	0.158463	0.102797				0.142107	0.188219	0.153228	0.280806	0.228602	0.129719	0.40305	0.374824	0.156118		0.19149	0.1998	0.255477	0.161492	0.138185	0.216708
P015	LPC	LPC(20:2)	LPC(20:2)		5.209				0.193735		0.097722		0.110784	0.161625		0.160927	0.126102	0.116729	0.162759		0.231049	0.131234		0.170843		0.13248		0.196262	0.221219	0.134759				0.117273	0.334638	0.0615336	0.305827	0.1612	0.149791	0.145047	0.248392	0.154263		0.257271	0.267983	0.223493	0.189562	0.127348	0.0985521
P016	LPC	LPC(20:3)	LPC(20:3)		4.45				2.14107		0.612236		1.06138	1.01545		0.535123	0.599747	1.42131	1.40762		1.4491	1.26304		0.994991		0.628279		1.53425	2.41143	0.788771				0.744683	2.127	0.569641	2.49773	0.990203	1.24955	0.675364	1.50283	0.895282		1.23014	2.33463	1.43086	1.31449	0.552192	0.761058
P017	LPC	LPC(20:4)	LPC(20:4)		3.993				5.69448		2.46073		3.56416	3.77212		2.29442	2.91878	3.5081	4.01515		4.71761	4.86777		3.0125		2.82233		4.65833	4.89199	2.40833				2.76969	5.6326	2.61273	3.53545	3.205	4.37973	4.3116	4.57019	2.86576		5.46225	5.69317	6.22513	4.56729	2.59101	3.54216
P018	LPC	LPC(20:5)	LPC(20:5)		3.492				2.33112		0.792319		0.61509	0.880974		0.66741	0.391861	0.725568	2.2831		0.689066	1.06505		1.78716		1.4271		1.12783	1.31364	0.435935				0.930097	0.552189	3.58485	0.603151	0.925492	1.58475	2.10346	2.59028	1.16373		0.590617	0.790727	2.67494	0.200726	0.449506	1.69048
P019	LPC	LPC(22:5)	LPC(22:5)		4.168				0.364546		0.133547		0.20075	0.259152		0.133014	0.179484	0.254844	0.361709		0.231598	0.255968		0.340254		0.194487		0.330324	0.338522	0.225333				0.18782	0.393324	0.265178	0.248312	0.266652	0.272102	0.23981	0.330753	0.277836		0.217532	0.362285	0.380022	0.197216	0.20149	0.186415
P020	LPC	LPC(22:6)	LPC(22:6)		3.855				4.11658		1.20755		1.60399	1.66862		1.40898	1.24882	2.21359	3.85538		2.00011	2.45375		2.78482		2.00931		2.88678	2.39732	1.34791				2.0592	1.92175	1.3325	2.18222	3.08012	2.54678	2.56872	3.12864	1.91466		1.76098	3.04314	4.07543	1.2537	1.63489	1.59863
P021	LPCe	LPC(16:0e, e)	LPC(16:0e)		5.315				0.352029		0.294672		0.29558	0.332163		0.266245	0.478196	0.288936	0.279591		0.444029	0.403118		0.314487		0.305151		0.333284	0.347172	0.21664				0.24324	0.594371	0.209513	0.385388	0.300985	0.361112	0.270208	0.367534	0.457691		0.348113	0.418021	0.370209	0.383596	0.338808	0.313169
P022	LPCe	LPC(16:1e, p)	LPC(16:0p)		5.089				0.439157		0.31855		0.36412	0.540287		0.384032	0.443336	0.464172	0.386296		0.576253	0.544273		0.429903		0.300956		0.583501	0.434337	0.334635				0.329077	0.544735	0.237794	0.567251	0.392111	0.394984	0.461288	0.582132	0.48011		0.432979	0.615847	0.537062	0.469862	0.469106	0.425183
P023	LPCe	LPC(18:0e, e)			6.838				0.0727237		0.0446054		0.0815578	0.119181		0.0520494	0.123082	0.0573126	0.0354778		0.106132	0.0972626		0.0719148		0.0569169		0.069377	0.0809737	0.053553				0.0437472	0.130019	0.0362251	0.0874324	0.0681238	0.0705652	0.0569448	0.0826106	0.0915506		0.0858598	0.0975634	0.0704972	0.149723	0.0794467	0.0646484
P024	LPCe	LPC(18:1e, e)	LPC(18:1e)		5.547				0.217898		0.18085		0.171327	0.233131		0.224484	0.283116	0.18096	0.173409		0.275156	0.215023		0.183956		0.174137		0.29273	0.196071	0.107407				0.150131	0.30861	0.107146	0.310277	0.186586	0.169263	0.262914	0.254543	0.205808		0.198533	0.247584	0.224264	0.196249	0.177593	0.177192
P025	LPE	LPE(16:0)	LPE(16:0)		4.728				1.04414		0.648207		0.637767	1.03139		0.808945	0.706392	0.833509	1.10753		0.888369	0.978195		1.17665		0.788542		1.03894	1.18291	0.733938				0.576236	0.85309	0.607276	0.946249	1.04545	0.710343	1.03716	0.941168	1.10267		0.963968	1.50827	1.19399	0.838322	0.709507	0.801591
P026	LPE	LPE(18:0)			5.807				0.222274		0.0888046		0.0772459	0.162359		0.100949	0.10225	0.105778	0.168625		0.147463	0.162287		0.173837		0.121921		0.140408	0.205751	0.075034				0.0766523	0.149142	0.10364	0.148503	0.198962	0.106559	0.204901	0.166456	0.16448		0.116415	0.217951	0.192008	0.110892	0.118706	0.123337
P027	LPE	LPE(18:0)	LPE(18:0)		6.133				1.56723		0.713062		0.690587	1.13129		0.860667	0.834385	0.967735	1.25042		1.07048	1.16234		1.38084		0.865774		1.07729	1.41383	0.66123				0.749929	1.07791	0.863107	1.12287	1.31904	0.79721	1.45291	1.20378	1.16076		0.864318	1.81136	1.40864	0.982376	0.869588	1.0136
P028	LPE	LPE(18:1)	LPE(18:1)		4.977				1.61322		0.645434		0.548547	0.929749		1.10956	0.594107	0.591254	1.13102		1.2447	0.817499		1.98756		0.935576		1.15868	1.67183	0.636806				0.470211	1.1437	0.889052	1.38872	1.25207	0.734629	0.822741	1.72533	0.758946		2.12084	2.12981	1.28912	2.4007	0.533164	1.10515
P029	LPE	LPE(18:2)	LPE(18:2)		4.148				2.76726		1.2189		0.928051	1.77886		1.97591	1.01005	1.32875	1.80996		2.83701	1.4911		3.39384		2.26191		2.32566	3.18124	1.29403				1.04956	2.96755	1.18417	4.05436	2.02256	1.36835	1.1636	3.07882	1.55916		3.35005	5.02807	1.79071	4.62745	1.98749	1.83356
P030	LPE	LPE(18:3)	LPE(18:3)		3.604				0.0644813		0.0159046		0.0209874	0.0475612		0.0612819	0.0190923	0.0286104	0.0579348		0.0751441	0.0340511		0.0806389		0.0262126		0.060881	0.0769782	0.0155859				0.0221256	0.100603	0.0743374	0.0854792	0.0580735	0.0193414	0.0144506	0.0491671	0.0233273		0.0263528	0.115208	0.0238855	0.134546	0.0251744	0.047035
P031	LPE	LPE(20:3)	LPE(20:3)		4.498				0.125949		0.0428244		0.0602441	0.0371714		0.0363776	0.0320212	0.100924	0.0811011		0.077189	0.0611945		0.0979006		0.0366618		0.102367	0.194708	0.0394949				0.0326021	0.159143	0.0315034	0.337649	0.068782	0.0563377	0.0218632	0.113955	0.0614748		0.110259	0.209617	0.0876106	0.0936995	0.0196505	0.0618317
P032	LPE	LPE(20:4)	LPE(20:4)		4.029				1.57814		0.726919		0.781708	0.606131		0.720275	0.767988	1.08868	0.9091		1.00332	1.24212		1.29194		0.807104		1.16633	1.28257	0.609693				0.629371	1.25509	0.785258	1.51096	1.16303	0.942402	0.686887	1.40204	0.712807		1.89255	2.09848	1.34478	1.56446	0.579469	1.11067
P033	LPE	LPE(20:5)			3.517				0.349438		0.137077		0.0509139	0.0904972		0.12545	0.0473434	0.119254	0.325337		0.0714942	0.141272		0.43934		0.224915		0.154949	0.256583	0.0455242				0.0946383	0.0673042	0.578789	0.191709	0.180571	0.150659	0.192298	0.429651	0.15523		0.116579	0.168641	0.318291	0.0321864	0.0561593	0.351239
P034	LPE	LPE(22:5)	LPE(22:5)		4.205				0.0562858		0.0335759		0.0359992	0.0262645		0.0375543	0.0388243	0.0769708	0.0617008		0.0292005	0.0492994		0.111837		0.0292431		0.0687	0.136184	0.0527417				0.0361099	0.127141	0.0814486	0.095112	0.0521413	0.0459782	0.0232168	0.0611616	0.0658485		0.0513327	0.12505	0.069135	0.0472437	0.0251033	0.044209
P035	LPE	LPE(22:6)	LPE(22:6)		3.889				2.39826		1.02118		1.11914	0.640273		1.22018	0.882875	2.30541	1.7765		0.998549	1.69516		2.39136		1.0999		1.8942	1.75425	0.809546				1.52803	1.28886	1.09021	1.93972	2.24645	1.36262	0.805855	1.74738	1.17015		1.02427	2.12588	2.04699	0.752522	0.687488	1.25538
P036	LPEe	LPE(16:1e, p)	LPE(16:0p)		5.185				0.161529		0.0974797		0.0753395	0.118349		0.0834504	0.113743	0.170345	0.0932763		0.157838	0.150865		0.158544		0.129216		0.105302	0.122487	0.0697862				0.0815878	0.188317	0.0630806	0.1422	0.161536	0.127273	0.0944219	0.177566	0.119727		0.0886921	0.0937482	0.106351	0.0923544	0.0763025	0.103702
P037	LPEe	LPE(18:1e, p)	LPE(18:0p)		6.686				0.277591		0.122055		0.143163	0.190211		0.144086	0.165178	0.172763	0.115346		0.283523	0.235418		0.198323		0.132269		0.144842	0.167916	0.112283				0.126799	0.258142	0.100311	0.175016	0.247542	0.169998	0.145637	0.252846	0.154597		0.143189	0.181772	0.164283	0.153355	0.142244	0.14711
P038	LPI	LPI(18:0)			5.173				0.274872		0.130722		0.156727	0.170547		0.188675	0.123332	0.142473	0.212375		0.186691	0.282669		0.225329		0.187949		0.202545	0.266773	0.194299				0.18923	0.170738	0.231435	0.165682	0.24671	0.184208	0.238201	0.224006	0.16688		0.145012	0.217299	0.21714	0.141693	0.199654	0.178558
P039	LPI	LPI(18:1)	LPI(18:1)		4.19				0.237098		0.0492643		0.0682207	0.0787437		0.136256	0.0459466	0.158512	0.11917		0.0728755	0.094774		0.235785		0.0645599		0.0889577	0.186151	0.162587				0.145747	0.0900099	0.20707	0.0659971	0.134838	0.109727	0.0943515	0.140471	0.12065		0.159581	0.136873	0.154799	0.166592	0.0605133	0.12087
P040	LPI	LPI(18:2)			3.55				0.315938		0.0774794		0.117407	0.11836		0.184365	0.0396837	0.119773	0.14931		0.120662	0.118749		0.214761		0.137256		0.14222	0.269078	0.12369				0.186266	0.183563	0.225265	0.0918174	0.136371	0.14191	0.103998	0.150754	0.136114		0.162666	0.165201	0.182037	0.204841	0.180474	0.142271
P041	LPI	LPI(20:4)	LPI(20:4)		3.472				0.539683		0.217189		0.27627	0.203136		0.335022	0.156107	0.396912	0.225125		0.205677	0.349832		0.433387		0.23932		0.395888	0.624797	0.300001				0.494844	0.338554	0.614818	0.242853	0.297269	0.485023	0.346166	0.33788	0.275859		0.425295	0.40489	0.549415	0.339777	0.331679	0.292974
P042	PC	PC(28:0)	PC(14:0/14:0), PC(12:0/16:0)		10.566				0.229112		0.038025		0.0307514	0.0541406		0.200181	0.0221115	0.0286334	0.169113		0.0610065	0.158073		0.13479		0.0242906		0.0715087	0.916132	0.423972				0.0412912	0.237462	0.0906779	0.0914635	0.0761833	0.145795	0.0284072	0.0543955	0.414432		0.112136	0.632346	0.0827019	0.447717	0.120336	0.224443
P043	PC	PC(30:0)	PC(14:0/16:0)	C001	12.099				3.19989		0.867403		1.0899	1.22879		1.47797	0.968596	0.902404	2.23216		1.10906	2.00204		2.23182		0.857314		1.54308	4.39917	2.51922				1.05902	2.2029	1.42798	1.49143	1.30542	2.37427	0.985171	1.31131	3.59431		1.19953	4.63269	1.8967	2.50401	1.04277	1.70505
P044	PC	PC(30:1)	PC(14:0/16:1), PC(12:0/18:1)		10.77				0.467096		0.0544333		0.0898336	0.11513		0.224309	0.11737	0.105751	0.329087		0.093979	0.322101		0.243364		0.072049		0.259909	0.874156	0.353676				0.0872938	0.324734	0.187761	0.238387	0.142703	0.222161	0.152104	0.179651	0.613343		0.201687	0.853836	0.263721	0.427826	0.166037	0.272286
P045	PC	PC(31:0)	PC(15:0/16:0)		12.882				0.492176		0.249789		0.289362	0.240329		0.323448	0.319967	0.190924	0.435282		0.289909	0.309151		0.356146		0.269534		0.292097	0.389374	0.395233				0.31793	0.280534	0.189962	0.175962	0.384122	0.319159	0.261356	0.346061	0.414308		0.252059	0.657045	0.363521	0.561262	0.274384	0.349871
P046	PC	PC(31:1)	PC(31:1)		11.516				0.143326		0.0256655		0.0476956	0.0221324		0.0345409	0.0478122	0.0272049	0.0968327		0.0302555	0.0731843		0.0644383		0.0245479		0.0985327	0.164647	0.103549				0.0415596	0.0630002	0.029288	0.0433977	0.0529512	0.0749268	0.0597484	0.0517385	0.138956		0.0240311	0.24755	0.138772	0.107989	0.0341149	0.0529444
P047	PC	PC(32:0)	PC(16:0/16:0)	C002	13.692				15.5194		11.502		11.7159	9.70997		13.8752	11.9901	10.7461	12.9111		13.1145	12.808		12.9585		10.6992		14.6752	14.1108	9.53079				10.499	11.9212	10.1026	12.5536	14.6932	12.867	13.8614	11.7078	14.0792		14.3394	16.6441	10.3494	13.8959	10.6658	14.7586
P048	PC	PC(32:1)	PC(16:0/16:1), PC(14:0/18:1)	C003	12.276				13.4821		5.59272		7.93895	6.27789		8.02662	7.66863	9.64345	9.62486		5.43309	11.9918		10.9616		5.59226		12.384	21.9304	10.6388				7.12159	11.6004	8.09423	13.8036	7.925	12.0507	9.58282	7.8445	17.2091		8.95213	21.6048	13.02	12.0782	6.78323	8.83421
P049	PC	PC(32:2)	PC(14:0/18:2)		11.067				5.22987		1.73988		2.41041	2.72327		4.13654	1.6694	1.81901	4.10755		2.86493	3.35		3.58215		2.16236		5.4042	5.35128	3.73107				2.13058	4.39012	2.73927	3.38317	2.68661	4.3272	1.72369	3.33616	6.039		1.93047	7.92071	3.99274	4.43839	3.69459	3.78961
P050	PC	PC(32:3)	PC(32:3)		10.111				0.132127		0.0252778		0.0279895	0.0269199		0.0930251	0.0261483	0.0240906	0.0997026		0.0241172	0.0458596		0.0602303		0.0225826		0.0667911	0.0473138	0.0252788				0.0298853	0.0817156	0.0944824	0.0339271	0.0612092	0.0564919	0.022827	0.0619558	0.134316		0.0232993	0.187203	0.0308755	0.0698453	0.0431656	0.0837818
P051	PC	PC(33:0)	PC(16:0/17:0)		14.181				0.620022		0.177063		0.343877	0.221675		0.165177	0.419678	0.176363	0.433075		0.259626	0.386016		0.563503		0.193381		0.226719	0.337781	0.532306				0.301831	0.182599	0.289517	0.121123	0.445682	0.496029	0.47839	0.404917	0.367		0.240495	0.758665	0.489459	0.463431	0.180457	0.238645
P052	PC	PC(33:0)	PC(16:0/-)		14.47				0.33691		0.207417		0.195495	0.153269		0.230715	0.252736	0.104717	0.292525		0.240572	0.200226		0.308316		0.205586		0.224306	0.192481	0.2036				0.18666	0.156256	0.175667	0.132137	0.302499	0.203655	0.295577	0.254956	0.195555		0.265346	0.292587	0.239955	0.246098	0.204481	0.20551
P053	PC	PC(33:1)	PC(15:0/18:1), PC(16:0/17:1)	C004	13.064				3.41583		1.7406		2.28847	1.66612		2.63964	2.911	1.84457	3.18065		1.78323	2.97799		3.3493		1.8856		2.80528	3.54116	3.76808				2.31928	2.11811	1.92197	2.11792	2.80429	2.9368	3.2347	2.72673	3.34384		2.27675	4.97491	3.54142	3.26443	2.16496	2.15018
P054	PC	PC(33:1)			14.019				0.226441		0.027739		0.133773	0.0695269		0.0398114	0.0753539	0.0554608	0.154564		0.0979381	0.116597		0.285427		0.0528918		0.0424791	0.178621	0.280474				0.0866266	0.051816	0.0548428	0.0326799	0.216963	0.178639	0.0298997	0.161539	0.1934		0.0232865	0.327886	0.181254	0.323422	0.0980667	0.0618777
P055	PC	PC(33:2)	PC(15:0/18:2)		11.815				2.86445		1.74173		1.69012	1.9456		2.63576	1.58402	0.992144	2.48824		2.15508	1.46604		2.37158		1.68762		2.74411	2.40542	2.66541				2.26381	2.31971	1.49755	1.72607	2.37161	1.84695	1.22076	2.20943	1.96448		1.24691	4.8177	2.09305	4.30139	2.95839	1.91985
P056	PC	PC(34:0)	PC(16:0/18:0)	C005	15.096				5.02618		3.53461		3.30857	2.93158		3.59017	3.27603	2.39338	4.19114		4.38558	3.83021		5.08013		3.14758		3.84764	4.19584	2.93161				3.10357	3.20589	3.66916	2.9583	5.01617	3.86619	4.28315	3.84473	3.69845		4.20985	4.45885	4.25619	3.93899	3.26938	4.08523
P057	PC	PC(34:1)	PC(16:0/18:1)	C006	13.844				179.638		111.246		147.856	106.531		152.078	147.853	151.894	146.808		125.485	184.711		194.735		106.039		196.892	186.63	98.1399				129.196	146.513	142.832	198.893	183.663	182.282	160.889	152.188	180.635		155.698	235.836	177.524	175.668	130.483	153.048
P058	PC	PC(34:2)	PC(16:0/18:2)	C007	12.602				323.916		215.657		218.963	218.537		254.529	209.399	187.513	234.864		252.688	146.548		290.231		221.245		217.777	279.856	224.405				224.73	258.704	205.853	268.383	298.496	270.138	223.266	240.403	253.605		233.663	349.302	182.114	339.437	270.449	255.363
P059	PC	PC(34:3)	PC(16:1/18:2)		11.269				4.87973		2.62205		7.38486	3.68062		6.54386	5.0291	2.59299	4.86334		7.32705	3.44329		3.25265		4.66054		9.47518	3.55685	4.12116				2.42203	3.69912	1.9925	4.61409	4.67909	3.61039	4.03125	5.21118	5.37959		5.2692	7.47295	4.9805	7.84855	8.48986	4.21814
P060	PC	PC(34:3)	PC(16:0/18:3)		11.579				11.84		5.59679		4.8155	8.50608		12.3117	2.85294	6.01959	9.89435		3.93065	7.8092		10.2098		6.3307		7.4826	9.21225	7.07057				3.6187	10.0351	8.02184	9.71931	11.3099	10.3808	4.02503	11.3868	12.0672		2.11343	15.1828	8.61042	11.2317	6.789	8.77451
P061	PC	PC(34:3)	PC(16:0/18:3)		11.749				3.76317		1.02548		2.99155	2.07641		6.78457	1.13235	2.24273	2.88629		2.2189	3.17611		3.88322		2.77468		3.22114	9.13689	2.92175				1.11985	3.26086	3.66072	2.56641	5.00088	2.14046	2.58055	5.08897	2.73208		2.62456	4.68913	1.80684	4.77315	1.28072	2.06193
P062	PC	PC(34:4)			10.315				0.139093		0.0320678		0.0996189	0.163468		0.174287	0.0379164	0.0288927	0.281407		0.0503629	0.155297		0.0406745		0.143173		0.443097	0.0285083	0.0288729				0.038168	0.249154	0.219329	0.327681	0.19387	0.195296	0.0852582	0.257104	0.421384		0.0397555	0.186276	0.238515	0.156882	0.245601	0.222652
P063	PC	PC(34:4)	PC(14:0/20:4)		10.791				1.98012		0.333178		0.474287	0.717063		0.772275	0.291045	0.476442	1.4075		0.781405	1.52822		1.00918		0.411193		1.11554	1.99052	0.870127				0.510132	1.13451	0.974325	0.609613	0.591865	1.56363	0.368821	0.937991	1.29215		0.441544	2.44678	1.49895	0.768991	0.567048	1.1703
P064	PC	PC(35:0)			15.463				0.198316		0.0682666		0.0831184	0.0915215		0.083696	0.125147	0.0613863	0.180219		0.132171	0.122143		0.188334		0.0882837		0.0965974	0.116836	0.145832				0.0804988	0.0706411	0.0866144	0.0642824	0.166728	0.142182	0.148867	0.137618	0.12211		0.0861445	0.14331	0.161419	0.153482	0.10168	0.109396
P065	PC	PC(35:1)	PC(17:0/18:1)	C008	14.594				5.50595		2.96709		3.79687	2.69168		4.02641	5.16409	2.45694	5.15609		3.64002	4.65028		5.9316		3.06399		5.07305	4.07541	5.75199				3.45155	3.16069	3.97803	4.16775	4.52589	4.41752	6.18068	5.00854	3.96359		4.42658	6.67249	5.43148	4.26361	3.59006	3.334
P066	PC	PC(35:2)			13.191				4.60238		2.53628		3.24808	2.00676		3.64734	3.83743	1.46371	4.07532		3.8772	2.76971		4.41224		2.87591		3.37669	1.87513	5.58354				2.69333	1.33174	2.06567	2.2544	3.60622	2.73589	3.56852	3.54489	2.39949		2.27372	6.56596	4.15362	6.55502	3.64871	2.1418
P067	PC	PC(35:2)	PC(17:0/18:2)		13.43				11.3687		7.06117		6.15128	6.066		9.42368	8.41742	3.39792	8.90716		8.1799	6.55022		9.73867		7.56074		9.40921	6.961	8.79276				7.1366	5.57665	5.82469	6.36929	9.09001	6.7272	7.89537	9.40383	6.00706		6.34536	11.8651	7.60537	10.9835	9.10604	6.15191
P068	PC	PC(35:4)	PC(15:0/20:4)		11.537				1.37986		0.472297		0.735757	0.524154		0.461256	0.384942	0.373037	1.08914		0.659591	0.975102		0.67747		0.49519		0.783013	0.90443	0.612887				0.645918	0.565193	0.666815	0.218016	0.74715	0.990576	0.665802	0.833613	0.662813		0.583086	1.45371	1.33349	0.806306	0.66663	0.803292
P069	PC	PC(35:5)	PC(15:0/20:5)		10.578				0.368444		0.108845		0.0759178	0.0885475		0.127195	0.0212065	0.04699	0.515511		0.0493066	0.142397		0.252084		0.189256		0.141826	0.169033	0.07132				0.15444	0.0254542	0.603078	0.0205907	0.128741	0.213486	0.227356	0.342056	0.167194		0.0275916	0.139983	0.378158	0.022704	0.0743716	0.275149
P070	PC	PC(36:0)	PC(18:0/18:0)		16.111				0.378976		0.269852		0.243554	0.228111		0.211411	0.254062	0.169122	0.328016		0.384034	0.281373		0.38284		0.21561		0.27562	0.298834	0.205645				0.166	0.241969	0.254148	0.194072	0.402557	0.30114	0.315006	0.287227	0.266715		0.201312	0.259127	0.247436	0.241445	0.236013	0.278363
P071	PC	PC(36:1)	PC(18:0/18:1)	C009	15.208				63.532		34.4019		42.7278	37.3948		45.1991	47.159	40.3513	49.7931		49.9378	55.563		72.9849		30.6178		51.42	66.5276	53.675				39.3101	44.907	46.1432	61.6926	65.6559	55.931	51.4576	49.3459	55.2479		44.6542	68.5175	48.4863	52.5845	38.1555	49.3695
P072	PC	PC(36:2)	PC(18:0/18:2)	C011	14.215				264.483		187.934		159.214	164.116		182.388	198.529	141.854	161.941		210.402	177.253		261.995		169.392		215.919	220.34	198.055				163.649	187.338	155.269	201.384	216.037	207.494	157.581	200.059	194.795		187.067	314.549	194.79	228.56	199.176	188.206
P073	PC	PC(36:3)	PC(18:1/18:2)	C012	12.777				48.4507		36.7068		37.7612	56.5467		75.4615	58.0253	26.1413	26.1271		84.254	60.1784		71.2045		56.8197		96.2894	56.243	35.1331				43.0692	40.2807	46.0089	82.5037	74.1427	50.5421	52.4361	71.5184	58.3736		45.8998	55.2926	62.376	74.3655	67.2461	50.0993
P074	PC	PC(36:3)	PC(16:0/20:3)	C013	13.011				85.281		43.9429		71.171	34.7873		41.0947	44.4106	61.2272	67.4899		57.8213	65.7108		62.8542		36.2157		73.9089	53.5861	57.4451				44.038	59.9622	51.4175	85.8233	62.6188	74.1277	39.1121	56.9413	61.4841		49.1121	101.315	62.8071	62.8952	47.1427	49.1719
P075	PC	PC(36:4)	PC(18:2/18:2)		11.566				26.7897		14.3378		16.5571	24.0431		33.8332	15.9052	10.7067	21.8925		34.678	16.1513		25.4772		19.2348		34.6196	26.3218	22.5532				13.8053	31.5479	11.9265	33.0535	29.3438	16.6407	20.8306	20.6921	21.5455		23.2145	35.1319	14.9016	36.9309	36.8534	19.9631
P076	PC	PC(36:4)			11.97				2.16511		1.41325		1.01335	1.25111		1.4278	0.638868	1.56432	2.46885		0.939287	1.21131		2.2251		1.02794		1.56037	3.63606	1.77157				1.08211	1.55577	1.48157	3.25753	1.42569	2.40138	1.05029	2.23715	2.61722		0.546104	2.95749	1.59111	0.741433	0.647753	1.35484
P077	PC	PC(36:4)	PC(16:0/20:4)	C015	12.304				154.197		85.1454		103.127	80.3021		78.3807	74.3732	87.7907	110.304		106.933	141.276		103.717		71.7592		120.411	122.655	83.8029				80.9481	93.8645	101.796	79.2549	111.769	137.549	110.779	99.6921	93.6171		126.929	156.032	140.195	113.635	95.2338	116.531
P078	PC	PC(36:5)	PC(18:2/18:3)		10.579				1.15104		0.350208		0.715047	1.56311		1.96553	0.336546	0.25838	1.22815		1.36767	0.762966		1.04721		0.7961		1.97146	0.770076	0.427475				0.38782	1.80376	0.914092	1.57828	1.86609	0.44648	0.764639	0.982957	0.99847		0.494537	1.29195	0.410086	1.44497	2.56458	0.941074
P079	PC	PC(36:5)	PC(16:0/20:5)	C016	11.317				67.682		34.5023		21.9814	23.8444		31.7843	13.2558	24.5588	67.5129		21.2095	42.2718		59.1589		42.1281		35.9154	39.8598	20.4598				31.5469	13.0101	105.033	18.7287	38.5905	54.4948	60.0879	60.5764	41.7565		21.5752	30.3198	69.8884	6.84242	21.7072	61.8638
P080	PC	PC(36:6)			10.093				0.610312		0.126828		0.125297	0.152574		0.162693	0.0375449	0.0813529	0.729238		0.107848	0.250726		0.307648		0.263207		0.438256	0.224024	0.085653				0.0957732	0.0482532	0.763192	0.111675	0.200571	0.283425	0.427839	0.346627	0.301457		0.0932112	0.335505	0.881689	0.0306963	0.15539	0.426283
P081	PC	PC(36:6)	PC(14:0/22:6)		10.425				1.83524		0.300681		0.533518	0.575814		0.772264	0.249177	0.43001	1.95894		0.546601	1.15969		1.24435		0.531352		1.13231	1.13238	0.722078				0.523576	0.452286	1.13711	0.463093	0.88262	1.30708	0.527026	1.09138	1.51855		0.262577	1.5727	1.56003	0.300351	0.662863	1.08723
P082	PC	PC(37:1)	PC(18:1/19:0)		15.739				0.583029		0.249179		0.297926	0.281211		0.40657	0.409819	0.165759	0.52264		0.409814	0.412784		0.461298		0.300528		0.310002	0.340146	0.521323				0.249248	0.253028	0.378176	0.456864	0.73742	0.365163	0.584105	0.464771	0.38181		0.338513	0.409977	0.458228	0.387157	0.323157	0.331341
P083	PC	PC(37:2)	PC(18:2/19:0)		14.918				1.94054		1.11308		1.10751	1.48318		1.97932	1.32346	0.610625	1.91822		1.78038	1.21628		1.70689		1.35835		1.80186	1.4773	1.61126				0.896822	1.38107	0.995576	1.62549	2.17316	1.23694	1.81919	1.5081	1.39297		1.37888	1.89562	1.31269	2.02212	1.8845	1.17099
P084	PC	PC(37:3)	PC(-/20:3)		13.55				1.10312		0.451821		0.697922	0.377005		0.679543	0.466449	0.340736	0.83538		0.668818	0.523394		0.586176		0.399083		0.59995	0.483237	0.829953				0.312004	0.364698	0.394877	0.656358	0.584604	0.602485	0.443531	0.868498	0.347896		0.524443	1.129	0.628793	0.868019	0.607764	0.446849
P085	PC	PC(37:3)	PC(17:0/20:3)		13.8				0.833813		0.294725		0.566861	0.356233		0.262246	0.387609	0.219223	0.558887		0.52261	0.481087		0.563904		0.244232		0.540845	0.681843	0.477169				0.365646	0.311826	0.394532	0.47441	0.553862	0.455237	0.316153	0.614298	0.294823		0.25015	0.845641	0.472089	0.394704	0.338832	0.341307
P086	PC	PC(37:4)			12.873				1.74282		0.623064		1.16874	0.456077		0.504099	0.823655	0.397863	1.18257		1.0643	1.03809		0.890927		0.551276		0.73111	0.59894	1.20702				0.632486	0.323041	0.66465	0.30763	0.822012	0.974104	1.06455	1.18658	0.524337		0.800587	1.67737	1.53412	1.34487	0.744518	0.730172
P087	PC	PC(37:4)	PC(17:0/20:4)		13.129				3.68832		1.95816		2.39047	1.70148		1.81418	2.29223	1.16898	3.33265		2.64069	3.34023		2.45796		1.93673		2.29778	2.00312	1.91717				2.01406	1.42915	2.49875	1.02052	2.90014	2.78491	3.93601	2.67249	1.58909		2.76135	3.17459	3.8078	2.29745	2.36815	2.2109
P088	PC	PC(37:5)	PC(-/20:4)		11.814				0.826763		0.39416		0.303444	0.259597		0.297167	0.291204	0.165403	1.19282		0.308784	0.380279		0.725627		0.42742		0.35664	0.399387	0.344963				0.283901	0.225466	0.946885	0.191252	0.429429	0.541418	0.876969	0.998607	0.427332		0.333403	0.829203	1.00321	0.168822	0.359604	0.508137
P089	PC	PC(37:5)	PC(17:0/20:5)		12.116				1.08163		0.563291		0.273942	0.339135		0.446179	0.248855	0.172603	1.45379		0.316167	0.533313		1.23648		0.721269		0.433329	0.45044	0.297561				0.532867	0.115724	2.22683	0.163268	0.665712	0.738694	1.50963	1.12093	0.479123		0.204646	0.364233	1.14034	0.10375	0.294482	0.527915
P090	PC	PC(37:6)	PC(15:0/22:6)		11.151				1.68286		0.5069		0.792495	0.584385		0.895723	0.460959	0.448934	1.53724		0.756327	0.989804		0.497816		0.361115		1.08807	0.723405	0.761386				0.927991	0.344056	0.5679	0.290108	1.43423	1.16981	0.907335	1.03307	1.03632		0.341053	1.43834	1.74534	0.538139	1.05317	0.917369
P091	PC	PC(38:1)	PC(16:0/22:1), PC(18:0/20:1)	C017	16.144				1.57469		1.16975		0.715449	0.750684		1.47785	0.662653	0.528623	0.96822		0.892765	0.803404		0.951423		0.930365		0.767957	0.865251	0.786602				0.773259	0.62328	1.05	0.961724	1.1468	1.11962	1.29977	1.19023	0.897281		0.536408	0.738224	0.951454	0.594673	0.392593	1.57263
P092	PC	PC(38:2)			14.451				0.0599156		0.0724471		0.0556142	0.0738131		0.0306313	0.0395892	0.0141777	0.0556965		0.103463	0.0306733		0.121781		0.0260824		0.0970274	0.0250082	0.197243				0.0454487	0.0268139	0.0105428	0.0357764	0.060977	0.0389522	0.0105404	0.0497288	0.178382		0.0108134	0.0300242	0.0260132	0.11809	0.108482	0.0899363
P093	PC	PC(38:2)	PC(20:0/18:2), PC(18:0/20:2)		15.367				7.73209		4.54186		4.55652	3.35058		5.9978	5.03808	3.7193	6.04181		6.37302	5.57566		7.37079		3.62907		5.16245	8.17557	5.96077				4.50584	6.65017	5.05151	8.06189	7.93922	7.47935	4.40503	6.72581	6.22281		4.5055	8.26246	4.76365	4.70671	4.42729	5.06179
P094	PC	PC(38:2)			15.491				3.83508		1.9881		2.35762	2.48106		3.34695	2.04337	1.69048	2.64444		3.19695	2.25046		2.95128		1.92308		5.99556	3.98354	3.05497				2.17316	3.14022	2.24729	3.50145	3.70242	3.19868	1.70539	2.93975	2.69364		2.05292	3.67038	2.18677	2.70055	5.26325	2.1574
P095	PC	PC(38:3)	PC(18:0/20:3)	C019	14.56				64.4628		24.7282		39.3056	26.2113		19.2661	23.2448	33.2584	40.5803		38.9568	43.831		38.1153		16.5873		40.56	69.5412	27.2975				26.5425	42.2811	33.3769	50.4192	46.1449	54.2379	22.5012	36.9474	32.5278		27.6919	57.1473	36.8804	27.006	24.8605	33.1169
P096	PC	PC(38:4)	PC(18:1/20:3)		13.172				8.4691		4.42702		8.60059	4.91518		5.37493	4.67582	4.65235	5.93795		7.65561	6.47219		3.54666		3.09699		8.86784	5.91911	3.67647				2.88703	5.50145	3.82025	13.5343	6.88385	7.3464	3.78029	7.08449	2.44985		4.33258	10.5985	6.25028	5.94884	5.82276	5.91261
P097	PC	PC(38:4)			13.572				8.0113		3.97175		3.65539	4.03033		3.60933	2.53682	3.59951	4.5314		3.39191	5.86482		6.99826		2.68004		4.4173	14.1879	6.52664				2.14905	6.42122	3.99362	8.94143	5.48408	7.56852	2.4432	4.92571	9.47744		4.19211	7.08695	3.37605	6.14979	3.20627	4.26766
P098	PC	PC(38:4)	PC(18:0/20:4)	C022	13.925				124.195		62.3514		81.4573	60.1577		49.9203	61.8531	56.8075	75.3844		88.7478	101.023		75.0065		50.3058		80.1678	89.0274	51.6982				63.4109	64.1461	84.0301	47.9776	85.9814	112.144	86.6653	76.6469	56.8409		84.1365	100.746	98.959	73.3046	70.8666	85.3306
P099	PC	PC(38:5)	PC(18:1/20:4), PC(16:0/22:5)	C023	12.437				38.4912		22.0744		32.4515	24.8421		24.1136	23.3697	23.632	32.1669		30.7183	33.7747		33.9068		19.9906		38.7046	31.4829	28.9017				21.9448	24.4019	35.1809	24.991	32.8358	38.7504	29.6885	28.1561	33.6114		29.8421	41.6319	36.7588	27.7881	34.3329	34.195
P100	PC	PC(38:5)	PC(18:0/20:5)	C024	12.904				47.8746		25.2276		17.4196	18.9854		17.6183	12.0902	16.412	45.9122		18.1324	28.4189		43.265		26.7411		22.3587	29.3561	13.1427				23.2397	10.9933	78.4256	12.8379	33.6977	39.8191	50.4621	41.7684	31.3842		14.8063	22.1345	44.7015	9.45201	16.3331	40.9217
P101	PC	PC(38:6)	PC(18:2/20:4)		11.282				5.66119		3.30812		5.00968	4.93912		5.60687	3.82418	3.29543	4.43653		8.43728	5.53493		4.22109		3.32571		7.40768	6.70878	4.98619				3.36948	8.51789	2.91362	5.62171	5.59278	6.20557	3.77047	4.19322	5.14011		7.09558	8.82255	4.39178	7.6712	6.45469	4.56964
P102	PC	PC(38:6)			11.483				9.05439		4.90507		2.99277	2.72715		3.68992	1.72659	2.10659	10.6636		3.28513	4.00102		7.10296		5.14051		5.77125	3.66793	2.61993				2.2817	2.25301	16.1943	2.73997	4.16746	5.54486	8.68768	7.59988	4.9831		2.78243	3.49627	9.74835	2.00478	3.23081	8.99622
P103	PC	PC(38:6)	PC(16:0/22:6)	C025	11.891				141.85		65.1182		83.2922	65.2579		84.6248	64.9548	89.037	127.208		78.1958	123.851		118.006		78.4994		120.142	88.0654	73.7945				98.4492	55.8124	82.0663	65.0923	146.754	127.949	119.783	92.4873	102.368		78.2205	116.276	144.538	57.3843	100.303	98.5042
P104	PC	PC(38:7)	PC(18:2/20:5)		10.352				1.80458		0.806134		0.470461	0.948506		1.15802	0.297582	0.33894	2.36497		1.01067	0.919109		1.68887		1.21242		1.26197	1.42491	0.550773				0.716927	0.44068	2.98705	0.816896	1.21972	1.29507	1.97731	2.0546	0.86081		0.581436	0.878802	1.65038	0.273944	0.918928	2.1847
P105	PC	PC(38:7)	PC(16:1/22:6)		10.627				2.35448		0.695696		1.80835	1.07661		1.32274	0.892937	0.821927	2.86606		1.31379	1.57705		1.62023		1.22297		3.10317	0.902275	1.06191				0.857847	0.547189	0.906876	1.15289	1.91048	1.68904	1.52366	1.85253	1.87275		0.74102	2.17538	2.96959	0.714608	1.91615	1.47415
P106	PC	PC(38:7)	PC(38:7)		11.032				0.706438		0.192695		0.41118	0.274806		0.335104	0.140947	0.407594	0.810857		0.293513	0.540835		0.520613		0.219538		0.51353	0.35892	0.187126				0.276713	0.190191	0.280893	0.189971	0.497337	0.578798	0.329415	0.451787	0.399733		0.239548	0.461684	0.804999	0.18661	0.32661	0.40741
P107	PC	PC(39:4)	PC(19:0/20:4)		14.669				0.531412		0.262118		0.323638	0.349418		0.319103	0.281767	0.142219	0.479815		0.411008	0.394608		0.354123		0.26035		0.303485	0.237915	0.246699				0.207102	0.216401	0.30534	0.169706	0.633684	0.348333	0.74758	0.351593	0.283589		0.428476	0.351417	0.455826	0.350013	0.33773	0.380019
P108	PC	PC(39:5)	PC(17:0/22:5)		13.216				0.539478		0.247551		0.298863	0.305143		0.283593	0.332358	0.154814	0.694019		0.368375	0.427114		0.609976		0.27136		0.363169	0.26803	0.430409				0.264759	0.185957	0.40256	0.162927	0.447644	0.359238	0.594457	0.369987	0.287862		0.302734	0.40084	0.566537	0.224279	0.428954	0.453158
P109	PC	PC(39:5)			13.332				1.11495		0.0792804		0.932076	0.669571		0.0656284	0.963795	0.381426	0.081336		0.0818012	0.0771745		1.52846		0.0715713		1.13585	0.757688	0.0779754				0.877027	0.515753	0.136089	0.162927	0.447644	0.149025	0.112272	0.997489	0.0810846		0.812771	1.30441	0.0864277	0.738272	1.20811	0.859152
P110	PC	PC(39:6)	PC(17:0/22:6)		12.443				1.4268		0.401718		0.920248	0.403732		0.611466	0.712971	0.364518	1.56544		0.779005	0.822432		1.24538		0.615437		0.702703	0.308261	1.07309				0.74796	0.136428	0.512613	0.294983	1.40599	0.906876	1.30351	0.95933	0.524128		0.344661	1.22175	1.05012	0.529212	0.830392	0.52628
P111	PC	PC(39:6)	PC(17:0/22:6)		12.701				1.81095		0.710518		1.03582	0.670707		0.796352	1.02067	0.47656	1.93248		0.941939	1.26586		1.55493		0.919369		1.19871	0.755452	0.929079				1.16472	0.367302	1.07162	0.549655	2.20524	1.35595	1.93626	1.3391	0.690662		0.616505	1.26726	1.63686	0.513429	1.19518	0.926137
P112	PC	PC(40:1)	PC(18:0/22:1)		16.971				0.25946		0.272942		0.0769377	0.0876929		0.421463	0.0724141	0.0724587	0.187078		0.146301	0.113847		0.237759		0.231867		0.0619616	0.0569923	0.0530484				0.178415	0.0280495	0.148567	0.0853052	0.103455	0.147711	0.413191	0.23727	0.133196		0.0616707	0.0333886	0.218768	0.0309654	0.0704151	0.421562
P113	PC	PC(40:2)	PC(18:2/22:0)		16.446				0.0969682		0.0657581		0.0875379	0.141303		0.190813	0.0881044	0.0344738	0.0864102		0.178519	0.107228		0.101766		0.0858432		0.135564	0.0792337	0.0441091				0.0298076	0.118662	0.06887	0.1121	0.156138	0.0577728	0.0372683	0.106493	0.168763		0.043926	0.100343	0.0481013	0.11806	0.175459	0.127327
P114	PC	PC(40:3)	PC(18:2/22:1)		15.5				0.269511		0.727267		0.124521	0.177835		0.862652	0.153157	0.147602	0.278373		0.28511	0.205144		0.260267		0.506936		0.174106	0.174059	0.0964001				0.183794	0.106753	0.270694	0.227239	0.218995	0.175037	0.362691	0.673748	0.181243		0.196712	0.127817	0.290054	0.107238	0.143502	0.572614
P115	PC	PC(40:4)			14.166				0.352082		0.128051		0.0671023	0.0930878		0.0727538	0.0408524	0.0422938	0.118067		0.123487	0.128165		0.234097		0.0344998		0.11997	0.0399141	0.226134				0.0846261	0.0371729	0.032026	0.0421601	0.115513	0.183031	0.0715266	0.116767	0.302082		0.0345	0.0580249	0.109879	0.120433	0.0925511	0.215428
P116	PC	PC(40:4)	PC(18:0/22:4)	C026	14.914				2.60268		1.65174		2.26233	1.72394		1.50462	2.0099	2.0455	1.89736		2.74512	3.22672		1.87686		1.06951		2.10474	5.34873	2.36731				1.40548	4.21346	1.59839	2.665	3.28621	3.70717	1.63582	1.82899	3.27309		2.58774	4.25891	2.28331	2.99479	2.04543	2.19219
P117	PC	PC(40:4)	PC(40:4)		15.272				0.498535		0.267229		0.367646	0.386862		0.337872	0.328624	0.253579	0.312496		0.52467	0.426763		0.303339		0.225507		0.457581	0.320773	0.182503				0.207905	0.312416	0.325257	0.238478	0.482515	0.399734	0.4209	0.315296	0.302171		0.383079	0.375623	0.355193	0.291209	0.385972	0.454929
P118	PC	PC(40:5)			13.678				0.172915		0.203161		0.3235	0.210433		0.213884	0.203055	0.248802	0.299304		0.404417	0.248935		0.349545		0.265382		0.265872	0.427046	0.584382				0.237727	0.379813	0.295064	0.341355	0.279342	0.260429	0.194857	0.243349	0.387128		0.306381	0.444126	0.353275	0.41977	0.351163	0.250136
P119	PC	PC(40:5)	PC(18:0/22:5)	C027	14.018				12.2072		6.21709		7.88144	7.45064		6.17811	7.61808	6.88183	12.4		7.63007	10.3918		15.4487		6.93227		10.7666	13.2909	9.45895				7.76343	9.14307	15.2225	6.8818	12.6758	13.7765	9.49869	9.27472	12.6812		5.96095	12.1342	9.6316	5.33365	9.81951	8.94778
P120	PC	PC(40:5)	PC(18:0/22:5)	C028	14.489				2.92429		1.21977		1.5492	1.51024		1.58725	1.27536	1.53605	2.16459		2.34129	2.85318		2.17632		0.951908		1.68061	4.19376	1.32596				1.46455	2.80389	1.77088	1.54671	4.46314	3.4665	1.71161	1.93716	3.48518		1.65069	3.67611	2.06198	2.84812	1.75826	2.29386
P121	PC	PC(40:6)			12.534				0.157946		0.188065		0.35476	0.209854		0.425197	0.20788	0.305342	0.678116		0.230687	0.149184		0.225601		0.372915		0.563052	0.164544	0.226112				0.252091	0.18676	0.426989	0.358188	0.132633	0.135457	0.582315	0.237201	0.471551		0.140163	0.239186	0.210603	0.132386	0.73819	0.23504
P122	PC	PC(40:6)	PC(40:6)		12.905				1.06217		0.667008		0.92228	0.563184		0.460039	0.315776	0.45565	1.23017		0.815087	0.940406		1.46106		0.543605		0.570183	1.50802	0.54115				0.350464	0.750584	1.49932	0.745299	0.664883	1.01084	0.98969	0.873211	1.00605		0.529922	1.14466	1.06384	0.296454	0.578605	1.11316
P123	PC	PC(40:6)	PC(18:0/22:6)	C029	13.489				83.5969		33.5689		40.0169	33.1044		39.4737	37.4987	42.9061	72.0147		46.0941	67.3439		76.2293		40.8834		55.1693	52.4073	37.9079				55.4442	31.8549	53.9886	34.92	86.8821	70.7517	69.4691	49.5467	51.3888		32.4006	59.5897	68.5226	22.1508	45.6553	48.3295
P124	PC	PC(40:7)	PC(40:7)		11.381				0.108912		0.105694		0.141248	0.163265		0.157183	0.132305	0.0585828	0.130875		0.211703	0.107542		0.149234		0.146921		0.262648	0.112165	0.214198				0.0702651	0.188009	0.0925836	0.183084	0.16817	0.113706	0.0962279	0.145882	0.196004		0.11184	0.20751	0.128469	0.178376	0.310078	0.0813483
P125	PC	PC(40:7)			11.664				0.504878		0.273035		0.338397	0.319828		0.286066	0.193486	0.244308	0.48218		0.546828	0.363353		0.327691		0.238003		0.458657	0.539813	0.236846				0.181305	0.507619	0.37168	0.468741	0.419811	0.472222	0.247701	0.494556	0.420476		0.309212	0.645602	0.516505	0.324755	0.309651	0.383643
P126	PC	PC(40:7)	PC(18:1/22:6)	C030	12.068				8.24033		4.25273		7.78402	5.37104		6.32347	4.32741	3.14765	10.1687		8.22711	5.36814		4.85331		4.60204		10.3572	3.96069	5.26349				3.44542	3.30553	4.91243	7.39489	8.75559	6.14013	6.70071	7.38261	5.71265		3.80471	6.38495	6.20313	4.74496	7.8681	6.06439
P127	PC	PC(40:8)	PC(18:2/22:6)		10.903				2.31259		1.07843		1.29012	1.6214		2.27946	1.09698	0.714837	2.24289		2.42713	1.6323		1.71613		1.5337		2.47331	1.72331	1.38755				1.09849	1.47375	1.02635	1.66245	2.95579	1.59719	1.88864	1.86605	1.91512		1.52445	2.24962	2.13762	1.35265	2.40571	1.68022
P128	PC	PC(42:2)	PC(18:2/-)		17.237				0.0958733		0.0744457		0.0743029	0.115634		0.158523	0.0810331	0.0308734	0.106557		0.2105	0.085833		0.0924046		0.0723365		0.131853	0.0726018	0.0580804				0.0439565	0.105317	0.0831617	0.160299	0.143884	0.0775503	0.081691	0.101777	0.144707		0.0490412	0.0847985	0.0735403	0.0822549	0.191668	0.124435
P129	PC	PC(42:5)	PC(18:0/24:5)		15.061				0.239922		0.139817		0.131695	0.114182		0.110409	0.124158	0.156941	0.301957		0.263925	0.212993		0.332598		0.207411		0.150174	0.588134	0.24586				0.210407	0.23166	0.356732	0.150764	0.309903	0.282014	0.186044	0.227305	0.293598		0.0882115	0.208866	0.25367	0.10627	0.210517	0.202485
P130	PC	PC(42:5)	PC(20:4/-)		15.278				0.205009		0.325317		0.0728159	0.1285		0.214887	0.0706721	0.0780241	0.135974		0.134471	0.121409		0.163989		0.238189		0.0932072	0.126315	0.0388887				0.105653	0.0530172	0.205444	0.0690004	0.167341	0.181332	0.370652	0.227623	0.0863813		0.112074	0.0823542	0.201463	0.0404767	0.10317	0.408991
P131	PC	PC(42:6)	PC(20:5/22:1)		14.463				0.224195		0.163258		0.110753	0.101736		0.0700707	0.0225058	0.132278	0.289401		0.188265	0.204425		0.227839		0.112671		0.0648715	0.378331	0.0536901				0.06582	0.148121	0.408679	0.132032	0.166143	0.215922	0.222143	0.208171	0.198134		0.0570177	0.112511	0.157528	0.0280856	0.0694791	0.22242
P132	PC	PC(42:6)	PC(-/22:6)		14.956				0.21716		0.0835367		0.11225	0.124692		0.168899	0.0844048	0.075045	0.227012		0.161039	0.142729		0.218479		0.10989		0.164371	0.0833391	0.0672109				0.107494	0.0692666	0.143448	0.108478	0.320446	0.124995	0.274375	0.143352	0.159502		0.0477994	0.0989481	0.139888	0.0282839	0.157397	0.171207
P133	PC	PC(42:7)	PC(20:1/22:6)		13.564				0.413595		0.364341		0.239835	0.201893		0.555522	0.227379	0.177364	0.431207		0.295175	0.285924		0.302625		0.382001		0.464434	0.136292	0.215811				0.198788	0.141657	0.413545	0.341327	0.522443	0.213868	0.823308	0.441366	0.195957		0.280141	0.238327	0.430434	0.126862	0.316848	0.410642
P134	PC	PC(42:9)			11.103				0.140074		0.0604416		0.0821087	0.0970541		0.0990582	0.0792998	0.0500484	0.164259		0.137077	0.10869		0.103133		0.069079		0.149793	0.1141	0.117892				0.0339808	0.118867	0.0722143	0.151611	0.143073	0.0993237	0.0819543	0.141056	0.176094		0.0889113	0.204412	0.157287	0.0701557	0.132915	0.12791
P135	PC	PC(42:10)	PC(20:4/22:6)		10.571				0.500077		0.192014		0.239464	0.230482		0.340015	0.15589	0.205309	0.516595		0.435095	0.431964		0.330818		0.297332		0.380322	0.308703	0.259072				0.237814	0.239085	0.19945	0.201244	0.562482	0.467977	0.354969	0.37065	0.431436		0.314728	0.487066	0.597765	0.212288	0.283405	0.339093
P136	PC+O	PC(34:1)+O	PC(16:0+O/18:1)		12.106				0.513044		0.367342		0.526817	0.394807		0.582195	0.437536	0.555825	0.453233		0.585092	0.568089		0.533795		0.33837		0.59141	0.4577	0.330368				0.338484	0.508025	0.431777	0.599214	0.560057	0.672264	0.5973	0.570545	0.514355		0.629936	0.658003	0.56917	0.744532	0.471966	0.667506
P137	PC+O	PC(34:2)+O	PC(16:0+O/18:2)		10.934				0.569366		0.479758		0.478162	0.354454		0.948624	0.469336	0.519858	0.500596		0.556713	0.451239		0.45484		0.4307		0.737531	0.520268	0.338966				0.459867	0.554785	0.407658	0.549576	0.426927	0.675782	0.517198	0.704416	0.438568		0.494789	0.564963	0.574129	0.807281	0.621912	0.63274
P138	PC+O	PC(36:3)+O			11.283				4.72848		2.29807		3.45544	3.40747		3.93508	2.6585	2.31006	3.07154		5.82428	3.84196		2.95288		2.1082		5.11999	6.02514	3.52066				2.34019	7.47592	1.99651	3.8792	3.84311	4.30663	2.6093	3.17374	3.54438		4.9568	6.09186	3.03589	6.04315	4.46905	3.19545
P139	PC+O	PC(36:4)+O	PC(36:4)+O		10.671				0.152797		0.756065		1.72089	0.972138		0.110906	0.874579	0.836954	2.65292		1.23094	1.39615		1.40808		1.17164		2.85161	0.845086	0.989561				0.772893	0.599056	0.113683	1.16924	1.69777	0.134425	0.116946	0.116596	1.88398		0.146747	0.110007	2.80285	0.791286	1.78823	0.115989
P140	PC+O	PC(38:3)+O			13.829				0.322317		0.231146		0.152236	0.1701		0.15928	0.178392	0.0792877	0.265093		0.153433	0.144497		0.414634		0.258799		0.132113	0.0460009	0.264943				0.0973711	0.0514326	0.131019	0.0420423	0.349636	0.114279	0.36959	0.248658	0.319718		0.0757504	0.0535422	0.175534	0.118991	0.218283	0.134063
P141	PC+O	PC(40:3)+O			15.169				0.298884		0.176941		0.131858	0.144492		0.126461	0.161219	0.0778324	0.236268		0.147113	0.198764		0.45479		0.195874		0.0980748	0.0543207	0.202432				0.10787	0.0248966	0.14439	0.0510134	0.320641	0.15087	0.350704	0.224942	0.263341		0.0451506	0.0298019	0.173592	0.101265	0.170801	0.109256
P142	PC+O	PC(40:4)+O			13.991				0.106568		0.1084		0.108622	0.0774711		0.0715276	0.0800109	0.0239638	0.0985444		0.12107	0.0369625		0.0779571		0.0959639		0.0668151	0.0337109	0.1215				0.0289084	0.0254948	0.0390288	0.042263	0.150573	0.0357072	0.105362	0.10022	0.141753		0.0345596	0.0441824	0.0361188	0.0762775	0.0822961	0.0415335
P143	PCe	PC(32:0e, e)	PC(16:0e/16:0)	C031	14.633				2.0391		1.99663		2.11835	1.8146		2.24483	2.69698	1.82835	1.35158		2.10267	1.90727		1.60159		1.7805		2.03853	1.47497	1.3862				1.72082	2.41288	1.39557	2.53038	2.04366	2.08842	1.80589	1.60196	2.53077		3.08781	2.44812	2.29182	2.99991	2.12327	2.5548
P144	PCe	PC(32:1e, e)	PC(16:0e/16:1)		13.324				0.432116		0.3798		0.460263	0.40014		0.467411	0.708082	0.352916	0.322849		0.492769	0.471517		0.369351		0.429478		0.429094	0.275145	0.412891				0.31745	0.384704	0.20197	0.451965	0.422394	0.374253	0.436508	0.341373	0.650737		0.670218	0.539387	0.590577	0.729122	0.437323	0.432532
P145	PCe	PC(32:1e, u)			13.741				0.177109		0.156523		0.16955	0.12378		0.121595	0.0957916	0.150112	0.145534		0.155223	0.183268		0.148104		0.226608		0.150922	0.124446	0.140961				0.181165	0.103214	0.127143	0.103168	0.163977	0.165112	0.152653	0.116034	0.18342		0.137883	0.1616	0.221998	0.113548	0.154666	0.140147
P146	PCe	PC(32:1e, p)	PC(16:0p/16:0)	C032	14.453				1.66478		1.6903		1.88996	1.71208		2.39827	1.68736	2.07409	1.35703		2.49605	2.06325		1.59933		1.23744		2.12719	1.58576	1.86686				1.73386	1.67297	1.19653	2.14486	2.32081	1.87914	1.84629	1.84645	2.28609		2.45108	2.6957	2.50378	2.44868	2.11062	2.52331
P147	PCe	PC(32:2e, e)	PC(16:1e/16:1)		13.089				0.200108		0.239431		0.27086	0.289464		0.309261	0.236033	0.258396	0.232825		0.431996	0.320285		0.143169		0.188525		0.313859	0.17949	0.318547				0.198966	0.178343	0.0827251	0.238322	0.331399	0.27161	0.354187	0.298461	0.300172		0.335534	0.409156	0.399044	0.355431	0.335182	0.280948
P148	PCe	PC(34:0e, e)	PC(18:0e/16:0)		15.813				0.314117		0.248792		0.378571	0.30999		0.291665	0.417676	0.22396	0.142673		0.313188	0.263391		0.213095		0.204129		0.227622	0.298855	0.275217				0.201905	0.269865	0.15493	0.344008	0.300576	0.338902	0.230077	0.253884	0.295564		0.39508	0.395318	0.272771	0.496799	0.317185	0.355228
P149	PCe	PC(34:1e, e)	PC(18:1e/16:0), PC(16:0e/18:1)	C033	14.734				5.29639		5.28593		6.10607	5.39474		7.33565	6.70743	4.41715	3.77878		6.36733	4.96708		4.32836		4.4355		5.9981	4.02866	4.77289				3.86856	5.36142	3.45554	6.80016	5.95044	5.17073	5.60698	5.45228	5.64061		7.0176	6.55463	5.67096	7.60696	5.74597	6.48859
P150	PCe	PC(34:2e, e)	PC(16:0e/18:2)		13.609				3.3083		4.29594		3.54451	3.28361		6.04897	4.6784	2.56423	2.89112		5.9698	4.90695		4.15578		4.01665		3.37607	3.81651	3.36006				3.65752	7.74257	1.99319	3.91004	3.26495	4.61012	1.47366	3.61459	3.78276		3.36582	4.8849	3.0459	6.21775	4.16043	3.70947
P151	PCe	PC(34:2e, p)	PC(16:0p/18:1)	C034	14.563				2.95716		3.31264		4.02122	4.39574		3.81857	2.95082	3.18687	2.71646		5.90732	3.29121		3.00431		2.31558		4.31765	2.3129	3.63938				2.40665	2.79821	2.21714	3.85561	5.67328	3.69328	3.94353	4.23807	3.93375		4.56442	4.63847	4.22355	5.40009	4.46479	5.08751
P152	PCe	PC(34:3e, p)	PC(16:0p/18:2)	C035	13.365				7.07528		8.3284		8.22047	9.12443		8.76715	7.87414	5.84327	5.56866		11.604	7.57758		7.03089		5.61035		9.16433	6.48167	9.59967				5.64208	7.99556	3.00209	9.58572	7.30204	8.57018	6.2033	8.13563	7.18402		8.70512	11.0957	8.934	12.8697	8.82077	10.2585
P153	PCe	PC(36:1e, e)	PC(18:0e/18:1)		15.893				0.531114		0.482155		0.611747	0.634714		0.604093	0.698885	0.379205	0.208912		0.579326	0.517652		0.416102		0.371601		0.409166	0.469188	0.527451				0.352384	0.426288	0.275724	0.746427	0.477584	0.62867	0.434837	0.467245	0.57119		0.846093	0.729488	0.529848	0.980754	0.546098	0.648171
P154	PCe	PC(36:2e, e)	PC(18:0e/18:2)		15.066				1.41847		1.6131		1.78817	2.12599		2.22484	2.29972	1.02409	0.881993		2.16127	1.67682		1.27123		1.43828		1.50209	1.65293	1.66792				0.999721	2.35159	0.811493	1.91391	1.33113	1.62347	0.683867	1.21786	1.66753		1.71742	2.03108	1.31273	3.06502	2.00355	1.55447
P155	PCe	PC(36:2e, p)	PC(18:0p/18:1)	C037	15.748				0.364521		0.429611		0.590741	0.614379		0.479747	0.508947	0.36816	0.304026		0.795664	0.457408		0.326681		0.287695		0.462131	0.275671	0.528602				0.273263	0.325579	0.283969	0.483318	0.694883	0.46724	0.55312	0.578943	0.487369		0.704973	0.541518	0.454196	0.748482	0.597029	0.672249
P156	PCe	PC(36:3e, e)	PC(18:1e/18:2)		13.708				1.31673		1.71875		1.67917	1.47677		2.65643	1.82114	1.01153	0.997738		2.29413	1.22577		1.53194		1.33973		1.58164	1.3243	1.16621				1.00116	2.7029	0.656629	1.74393	1.15238	1.68482	0.655143	1.26429	1.25257		1.22403	1.9672	1.09094	2.32851	1.68053	1.32962
P157	PCe	PC(36:3e, e)	PC(16:0e/20:3)		14.008				1.06225		0.943225		0.922975	0.720322		0.837561	0.941449	0.509667	0.642784		1.01574	1.09322		0.711572		0.678726		0.708182	1.09963	0.790789				0.656008	1.59241	0.401284	1.15348	0.938323	1.2153	0.372379	0.895855	0.755615		0.964516	1.12397	0.83195	1.49313	0.656046	0.889767
P158	PCe	PC(36:3e, p)	PC(18:1p/18:1)	C038	14.68				0.351445		0.581739		0.691903	0.750109		0.521967	0.615983	0.411368	0.442787		0.927425	0.387535		0.474403		0.348396		0.502427	0.273899	0.51059				0.29358	0.290532	0.257256	0.482321	0.77508	0.42621	0.549249	0.543082	0.583791		0.690052	0.556952	0.532425	0.693083	0.593291	0.556611
P159	PCe	PC(36:3e, p)	PC(18:0p/18:2)		14.878				1.6558		1.99923		2.0063	2.42974		2.04922	2.50469	1.25273	1.42612		2.82589	1.8114		1.65382		1.36015		1.90689	1.32866	2.25463				1.04548	1.7779	0.797454	1.70985	2.09354	1.98022	1.28574	2.11584	1.8053		2.16824	2.41819	1.76981	2.95053	2.53509	2.4223
P160	PCe	PC(36:4e, e)	PC(16:0e/20:4)	C039	13.288				14.6718		12.4945		10.1326	9.37455		11.3276	11.5513	10.1872	9.62698		15.6699	18.4823		9.32607		8.91892		10.2087	11.9434	7.94658				9.84842	15.9446	7.22084	9.54015	12.5227	17.359	7.93158	11.6404	11.9463		17.6186	14.0781	14.1526	15.4156	9.77491	13.6434
P161	PCe	PC(36:4e, u)			13.73				0.91912		0.75694		0.634436	0.771954		0.680477	0.727511	0.550662	0.556166		0.954236	0.585081		0.554635		0.460321		0.795841	0.868456	0.957996				0.467276	0.850387	0.263806	0.930619	0.752914	0.941491	0.450917	0.771394	0.616906		0.698348	1.00563	0.744333	1.0785	0.594157	0.878167
P162	PCe	PC(36:5e, e)	PC(16:0e/20:5)		12.227				2.19769		1.75166		0.648331	0.842097		1.4282	0.717384	0.651327	2.13678		1.65605	1.89163		2.57146		1.75416		0.755173	0.961463	0.731207				1.54736	0.650405	3.15758	0.748428	1.93048	2.11366	1.59785	2.31368	1.49648		0.599405	0.591381	1.72693	0.285624	0.697029	2.18069
P163	PCe	PC(36:5e, p)	PC(16:0p/20:4)	C040	13.01				8.50424		8.26049		6.97058	6.68231		7.59615	6.96	6.41615	5.25186		10.937	10.5887		6.41784		5.47915		8.17252	6.65607	7.25056				6.6433	7.33954	4.0305	5.91792	9.1028	11.2529	7.94442	8.82574	6.53069		10.6057	9.53864	9.91159	8.87367	7.75441	9.43263
P164	PCe	PC(36:6e, p)	PC(16:0p/20:5)		11.973				1.35537		1.11132		0.395438	0.576198		0.860422	0.392847	0.414839	0.964395		0.779596	0.754315		1.58461		0.9738		0.632808	0.504484	0.656446				0.845003	0.274053	1.68205	0.363939	0.898008	1.26646	1.16961	1.60914	0.6924		0.33726	0.450116	1.06473	0.127221	0.379277	1.35905
P165	PCe	PC(38:2e, e)	PC(38:2e)		16.108				0.238019		0.125291		0.282571	0.246933		0.218841	0.251315	0.186418	0.20868		0.242228	0.196276		0.202813		0.257		0.198006	0.214871	0.275384				0.221132	0.270177	0.163507	0.236395	0.180512	0.176427	0.120966	0.185104	0.304062		0.236835	0.362749	0.139922	0.292393	0.275342	0.170399
P166	PCe	PC(38:2e, u)	PC(38:2e)		16.414				0.0675372		0.0894366		0.0925708	0.0590013		0.11827	0.12222	0.0880018	0.0711173		0.0610917	0.0834575		0.0782076		0.106075		0.0881562	0.062666	0.0772529				0.119424	0.0941009	0.0709191	0.109816	0.0793456	0.0682246	0.0957524	0.0420588	0.092592		0.0724507	0.102288	0.105572	0.152276	0.0824721	0.0547925
P167	PCe	PC(38:3e, u)	PC(20:1e/18:2)		15.065				0.193563		0.238261		0.254596	0.313536		0.340685	0.331637	0.15822	0.127457		0.227683	0.199783		0.148734		0.218336		0.224456	0.152729	0.225861				0.13755	0.301487	0.0459037	0.340031	0.107872	0.149613	0.0672049	0.135694	0.266249		0.288381	0.252932	0.181209	0.342447	0.277191	0.164787
P168	PCe	PC(38:3e, e)	PC(18:0e/20:3)		15.33				0.415085		0.394104		0.396432	0.5086		0.344769	0.540792	0.303716	0.276007		0.357519	0.395001		0.19501		0.204593		0.371142	0.660478	0.440356				0.213552	0.6147	0.123569	0.536184	0.433451	0.519386	0.116857	0.324658	0.311022		0.684392	0.501727	0.23849	0.880714	0.379074	0.43262
P169	PCe	PC(38:4e, e)	PC(18:1e/20:3)		14.093				0.472852		0.471359		0.618905	0.402211		0.55617	0.600441	0.5125	0.312444		0.555468	0.539837		0.320912		0.319645		0.510232	0.718313	0.531321				0.276092	0.949062	0.193731	0.870111	0.367205	0.428905	0.195895	0.384622	0.367845		0.518669	0.702894	0.409358	0.698707	0.365708	0.385649
P170	PCe	PC(38:4e, e)			14.412				0.603932		0.843797		0.769538	0.65203		0.583882	0.811	0.695847	0.377596		0.758785	1.01216		0.378412		0.364292		0.673039	0.820908	0.664412				0.557745	1.00206	0.301299	0.532316	0.59649	0.841124	0.583217	0.592529	0.645939		1.38923	1.19896	0.720527	1.19562	0.833291	0.832625
P171	PCe	PC(38:4e, e)	PC(18:0e/20:4)	C044	14.818				6.3025		5.48569		6.59299	6.76214		5.00341	6.8635	4.79917	3.26991		7.02123	7.88406		3.34334		3.35511		4.97483	5.94894	5.08083				3.76997	6.1443	3.38745	4.68382	4.73946	7.71768	3.43574	4.42936	5.46842		10.025	7.17556	5.42346	10.2365	5.49283	5.77951
P172	PCe	PC(38:5e, e)	PC(18:1e/20:4)	C045	13.391				10.4792		12.1006		10.8044	8.48169		10.7218	11.7599	9.05671	7.02342		13.036	12.1762		8.16186		7.61511		10.8896	9.853	7.18162				7.64064	13.0229	7.38332	8.98743	9.3124	12.4532	8.64953	9.472	9.38094		15.7754	12.7134	10.6684	12.1944	9.43684	11.2477
P173	PCe	PC(38:5e, u)	PC(38:5e)		13.875				1.07583		0.821957		0.481955	0.786239		0.740317	0.36171	0.421502	0.652704		0.768459	0.815614		0.965707		0.76362		0.515445	0.601378	0.416092				0.718591	0.341878	1.45487	0.349809	0.935515	0.930961	0.654385	1.01876	0.856628		0.377108	0.593135	0.615558	0.363882	0.477989	1.12298
P174	PCe	PC(38:5e, p)			14.139				0.242792		0.0774322		0.249129	0.0892989		0.217613	0.249292	0.227968	0.126371		0.280603	0.354974		0.172103		0.122097		0.10467	0.111419	0.0981818				0.214009	0.303846	0.161596	0.268604	0.259899	0.0986648	0.259298	0.329405	0.26693		0.176252	0.404012	0.07973	0.325776	0.293336	0.345313
P175	PCe	PC(38:5e, p)	PC(18:0p/20:4)	C046	14.582				2.42023		2.54083		2.20797	2.18238		1.99555	2.51999	1.46186	1.48105		3.28279	3.30391		1.99512		1.28475		2.05077	1.59371	2.09307				1.67219	1.96763	1.17704	1.38622	2.62376	2.96717	1.94801	2.85447	1.79426		3.5455	2.84201	2.75196	2.60621	2.15087	2.79865
P176	PCe	PC(38:6e, u)	PC(18:1e/20:5)		12.371				1.06001		1.31448		0.483841	0.545204		1.10094	0.494377	0.351455	0.891957		0.777871	0.684247		1.34063		1.13606		0.519373	0.424608	0.359606				0.748847	0.304903	1.36582	0.46143	0.770929	0.869113	1.32832	1.28225	0.75847		0.367563	0.314399	0.579907	0.136101	0.403803	1.20018
P177	PCe	PC(38:6e, e)	PC(16:0e/22:6)		12.832				3.61029		2.7335		2.00623	1.54239		2.80201	2.21615	2.02127	3.03278		3.03439	4.19973		2.69497		2.41094		1.88859	1.76803	1.58775				3.73813	2.5081	1.7276	1.02109	4.4257	3.37612	2.17152	2.48893	2.8771		2.14524	2.24574	3.11641	1.20405	2.04821	2.76672
P178	PCe	PC(38:6e, u)	PC(18:2e/20:4), PC(16:1e/22:5)		13.153				2.10641		2.78433		2.87816	2.50069		2.80156	2.31126	2.64858	3.95363		4.65333	3.77522		2.79646		2.29374		3.37515	2.34345	2.43536				2.61808	2.43529	1.97842	2.07554	3.36726	4.13135	4.86294	3.99406	2.78868		3.47508	3.56154	4.40868	2.66632	3.06327	2.32621
P179	PCe	PC(38:6e, u)	PC(38:6e)		13.612				0.656846		0.545986		0.310378	0.419186		0.498268	0.288398	0.213917	0.445655		0.565701	0.534992		0.765145		0.46166		0.398124	0.32342	0.367012				0.370911	0.287262	0.685211	0.245067	0.668075	0.594756	0.606857	0.808564	0.485095		0.363119	0.365728	0.593015	0.31206	0.364358	0.696416
P180	PCe	PC(38:7e, u)			11.148				0.111548		0.0717317		0.083809	0.0783123		0.147692	0.0465506	0.0209157	0.101868		0.10246	0.0729605		0.0832493		0.0828784		0.105972	0.0557227	0.0390276				0.103074	0.0967746	0.0751598	0.0311651	0.101457	0.096053	0.115764	0.123781	0.0977531		0.0765621	0.0800106	0.104483	0.105518	0.11597	0.0858593
P181	PCe	PC(38:7e, p)	PC(16:0p/22:6)		12.536				2.06323		1.49841		1.46736	1.25944		1.56651	1.17889	1.20958	1.61653		1.87842	1.80825		2.09937		1.19846		1.68204	1.02702	1.31723				2.05147	0.992772	0.944491	1.01899	2.72972	2.1136	2.04587	2.08806	1.47987		1.11803	1.31143	2.10874	0.719548	1.45941	1.72717
P182	PCe	PC(39:6e, u)			13.649				0.13261		0.0976359		0.0487163	0.0475591		0.105982	0.0901336	0.0309523	0.134593		0.146128	0.16951		0.0940512		0.0840078		0.0635706	0.0404328	0.113389				0.118663	0.0373208	0.0649993	0.0293945	0.140714	0.118143	0.0959609	0.124639	0.109158		0.0742375	0.0971031	0.131461	0.0665184	0.0890494	0.0702365
P183	PCe	PC(40:2e, u)	PC(40:2e)		16.771				0.102153		0.171236		0.193569	0.122512		0.166784	0.182823	0.103186	0.1318		0.136434	0.140745		0.16633		0.147743		0.132226	0.0976379	0.136015				0.100195	0.155959	0.118939	0.177453	0.109403	0.115444	0.0921405	0.143485	0.170493		0.157443	0.203141	0.182409	0.196576	0.103935	0.142778
P184	PCe	PC(40:2e, u)	PC(40:2e)		16.965				0.0472374		0.0337742		0.080545	0.161153		0.0616542	0.0582502	0.062979	0.0241179		0.0690403	0.0310639		0.0830236		0.0613275		0.0396007	0.0449226	0.0596212				0.0583786	0.0536667	0.0148963	0.055469	0.0452123	0.0379526	0.0302454	0.0264012	0.0548989		0.0400056	0.109596	0.0911233	0.143932	0.0930928	0.0390627
P185	PCe	PC(40:3e, e)	PC(22:1e/18:2)		16.079				0.170711		0.204032		0.260382	0.370533		0.22318	0.358515	0.168429	0.0934305		0.17676	0.123264		0.15497		0.226052		0.203316	0.121851	0.198106				0.112491	0.250539	0.0502503	0.267816	0.0558328	0.102908	0.0617573	0.0697899	0.23117		0.22665	0.30373	0.182324	0.336735	0.247747	0.121292
P186	PCe	PC(40:4e, e)	PC(40:4e)		15.617				0.178316		0.194845		0.218015	0.268131		0.185574	0.322334	0.196024	0.0813553		0.237985	0.190822		0.0902471		0.0950729		0.175062	0.274564	0.226005				0.124533	0.292291	0.0627514	0.249247	0.170146	0.269293	0.115397	0.156497	0.211362		0.459956	0.360287	0.255982	0.477063	0.213117	0.186687
P187	PCe	PC(40:4e, e)	PC(20:0e/20:4)		15.936				1.08089		0.920144		1.03963	1.562		0.712234	1.20711	0.842574	0.460714		0.965489	1.12863		0.441873		0.546108		0.870896	0.890866	0.946783				0.732229	0.936972	0.503409	0.861892	0.727248	1.35267	0.528442	0.595017	0.99819		1.608	1.32871	1.21331	1.69777	1.07364	1.0669
P188	PCe	PC(40:5e, e)			14.497				0.214365		0.35236		0.27636	0.296188		0.313099	0.385358	0.246956	0.141455		0.357469	0.331103		0.211645		0.192882		0.364466	0.298543	0.243355				0.205975	0.474276	0.149843	0.323336	0.210136	0.26487	0.288553	0.257877	0.258855		0.624872	0.419179	0.377174	0.418825	0.329037	0.308354
P189	PCe	PC(40:5e, e)	PC(20:1e/20:4)		14.841				1.78453		1.72315		1.69839	2.01891		1.54477	2.22565	1.48858	1.12814		1.55089	2.07575		1.08752		1.16267		1.72848	1.37209	1.54644				1.32686	1.53172	1.22329	1.30339	1.16423	1.98809	1.2875	1.29415	1.71773		2.79482	1.98601	1.71204	2.27091	1.83488	1.62914
P190	PCe	PC(40:5e, u)			15.248				1.47618		1.09667		1.13984	1.15773		1.00018	0.955151	0.994478	1.13401		0.97776	1.1267		0.213095		1.04582		1.64442	1.2264	0.750404				0.993852	1.11153	0.325798	0.890783	1.10427	1.37593	0.969877	1.36037	1.13189		1.02362	0.995702	1.30726	1.28781	1.16217	1.35804
P191	PCe	PC(40:5e, p)	PC(40:4p)		15.762				0.125466		0.145312		0.123816	0.13527		0.107723	0.121197	0.105571	0.0592183		0.167747	0.187286		0.0666219		0.0624531		0.120371	0.0907775	0.100508				0.10048	0.111754	0.0668456	0.0765709	0.201604	0.170967	0.0992515	0.134235	0.102614		0.20133	0.189952	0.179588	0.164218	0.148689	0.162562
P192	PCe	PC(40:6e, e)	PC(18:1e/22:5)		13.51				0.886092		1.37786		0.939686	0.927067		1.16847	1.10336	0.626724	0.800162		1.19326	0.945506		0.903786		1.06949		1.2707	0.760275	0.856806				0.833462	0.92193	1.10496	0.405669	0.506398	0.734875	0.936452	0.917879	1.0305		1.11189	0.921106	0.966625	0.803081	1.31225	1.25146
P193	PCe	PC(40:6e, u)			13.612				0.886092		0.840311		0.939686	0.927067		1.21214	1.10336	0.534249	0.215357		0.628327	0.945506		0.548399		0.711554		1.2707	0.760275	0.572525				0.643169	0.92193	0.690842	0.890388	0.522923	0.508806	0.642545	0.600593	1.0305		1.11189	0.623183	1.18579	0.803081	1.31225	1.25146
P194	PCe	PC(40:6e, u)			13.993				0.114344		0.136286		0.116671	0.088365		0.176944	0.137311	0.0720243	0.0980469		0.158843	0.128996		0.152366		0.1255		0.136863	0.0777398	0.0811867				0.150187	0.155486	0.145884	0.0817847	0.11973	0.138134	0.13368	0.123755	0.219209		0.0754394	0.11643	0.103769	0.120112	0.110834	0.134535
P195	PCe	PC(40:6e, e)	PC(18:0e/22:6)		14.432				2.40859		1.47632		1.96728	1.73846		2.19043	2.11672	1.40954	1.38269		2.26022	2.26487		1.63786		1.48065		1.35843	1.04642	1.28492				2.2954	1.14895	1.1267	1.18419	2.70855	1.91561	1.73494	1.55099	2.01654		1.96758	1.52618	1.83825	2.04374	1.79921	1.61081
P196	PCe	PC(40:7e, e)	PC(18:1e/22:6)		12.945				2.417		2.6693		2.11963	1.74429		3.39028	2.40757	1.70229	2.21746		2.5262	2.60158		2.50173		2.08702		2.31036	1.4204	1.41601				3.09507	1.8426	1.47751	1.62448	2.99603	2.48805	2.89734	2.21559	2.28521		2.43521	1.98415	2.36205	1.44547	2.22367	2.28071
P197	PCe	PC(40:7e, p)	PC(18:0p/22:6)		14.15				0.733256		0.611445		0.658965	0.603763		0.619762	0.618835	0.380567	0.671236		0.808341	0.838501		0.777778		0.468984		0.613255	0.241008	0.558454				0.685886	0.400305	0.408593	0.340168	1.17832	0.750441	0.698919	0.917316	0.594759		0.52913	0.516477	0.885608	0.372993	0.724302	0.73971
P198	PCe	PC(42:2e, u)	PC(24:1e/18:1)		17.49				0.170154		0.119386		0.231825	0.184942		0.184183	0.215145	0.166337	0.135717		0.144537	0.139661		0.134986		0.159218		0.163349	0.0907624	0.206486				0.102708	0.17566	0.0440818	0.253282	0.0984878	0.160492	0.149052	0.093824	0.204364		0.275929	0.245005	0.19639	0.214452	0.151339	0.142426
P199	PCe	PC(42:2e, u)			17.703				0.114367		0.0979209		0.0608235	0.141207		0.138843	0.0963349	0.0671874	0.0862866		0.0901747	0.0840916		0.0826708		0.123925		0.130001	0.0476135	0.111754				0.061241	0.0993319	0.0290619	0.100862	0.103786	0.084297	0.0302676	0.0683382	0.124695		0.0912582	0.130574	0.136068	0.134387	0.116614	0.0911677
P200	PCe	PC(42:3e, e)	PC(24:1e/18:2)		16.921				0.421799		0.47265		0.514582	0.885721		0.625374	0.737116	0.460372	0.386006		0.404813	0.263941		0.378259		0.647778		0.607146	0.322584	0.593146				0.278977	0.789735	0.146213	0.610401	0.246493	0.282255	0.213018	0.190857	0.585818		0.559596	0.725731	0.573	0.661556	0.724037	0.387616
P201	PCe	PC(42:4e, e)	PC(24:2e/18:2)		16.249				0.18286		0.190479		0.264263	0.445607		0.231988	0.322065	0.214218	0.170976		0.218277	0.131451		0.129732		0.252606		0.336305	0.146752	0.221691				0.130747	0.421247	0.0383957	0.265554	0.111828	0.149403	0.0463368	0.0650721	0.277993		0.273693	0.347515	0.184526	0.302015	0.367974	0.171158
P202	PCe	PC(42:4e, e)	PC(22:0e/20:4)		16.815				0.706915		0.61697		0.682815	1.19418		0.558051	0.791175	0.697012	0.408821		0.704747	0.785985		0.383535		0.413489		0.7516	0.569294	0.692615				0.47628	0.692459	0.404427	0.61274	0.520551	0.911156	0.384665	0.456005	0.772489		1.09914	0.929804	1.00302	1.02055	0.808022	0.803787
P203	PCe	PC(42:5e, e)			15.604				0.0687131		0.0428917		0.0573387	0.032462		0.0755943	0.0328957	0.0695578	0.061449		0.0462131	0.0561045		0.0609633		0.0699431		0.0356886	0.0930835	0.0391925				0.0728987	0.149163	0.0478185	0.0643626	0.0296958	0.0513915	0.0335459	0.0641915	0.0674535		0.129841	0.114914	0.109856	0.0750585	0.0636268	0.0286975
P204	PCe	PC(42:5e, e)	PC(22:1e/20:4)		15.901				1.92341		1.79565		1.75359	2.42711		1.36882	2.3835	1.7544	0.949861		1.57482	1.96849		0.945864		1.25005		1.81057	1.3154	1.58836				1.4311	1.69955	0.910352	1.37035	1.0676	1.83062	1.10208	1.05585	1.90375		3.08135	2.18953	1.99812	2.22615	1.95217	1.78179
P205	PCe	PC(42:5e, u)			16.27				3.48125		2.12201		2.38232	2.17555		2.32665	2.00345	2.36475	2.72919		2.24265	2.6483		2.82692		2.03319		3.33914	3.41161	2.14899				2.17816	3.01679	2.7422	2.27257	2.92412	3.17571	1.94098	3.2675	2.96528		2.17834	2.26319	2.52612	2.72614	2.57901	2.93591
P206	PCe	PC(42:6e, e)	PC(22:2e/20:4)		14.997				0.470753		0.619297		0.595167	0.803967		0.428696	0.679759	0.312277	0.390439		0.514583	0.496947		0.270602		0.517258		0.639243	0.347934	0.438424				0.432182	0.741674	0.257832	0.354235	0.280136	0.439821	0.309954	0.250806	0.625149		0.889858	0.612483	0.552612	0.557271	0.862829	0.507491
P207	PCe	PC(42:6e, u)	PC(42:6e)		15.219				0.275374		0.279839		0.140495	0.288558		0.220211	0.210881	0.159074	0.157081		0.13552	0.197908		0.277009		0.261282		0.180798	0.0943845	0.134735				0.177161	0.106372	0.372764	0.098743	0.145955	0.205422	0.183719	0.175831	0.247484		0.179144	0.101625	0.259558	0.063272	0.126331	0.269062
P208	PCe	PC(42:6e, u)	PC(20:0e/22:6)		15.694				0.684274		0.634966		0.496302	0.772757		0.549723	0.674372	0.573916	0.444208		0.637012	0.744819		0.389993		0.385318		0.608408	0.375795	0.50911				0.483219	0.407658	0.363612	0.460749	0.673708	0.707533	0.485426	0.534516	0.665892		0.767241	0.567294	0.893986	0.69183	0.741845	0.751413
P209	PCe	PC(42:7e, u)	PC(20:1e/22:6)		14.45				0.415134		0.275112		0.270135	0.288112		0.345965	0.330255	0.209063	0.250445		0.248305	0.376449		0.280173		0.227136		0.290691	0.123196	0.218824				0.405157	0.164476	0.141236	0.218864	0.275626	0.287481	0.218049	0.237262	0.316989		0.279638	0.234827	0.352134	0.246686	0.32026	0.258262
P210	PCe	PC(42:8e, u)	PC(42:8e)		13.182				0.0695144		0.0748745		0.0639959	0.0666932		0.124925	0.0721203	0.0487453	0.0909865		0.087448	0.0780501		0.0632734		0.103242		0.0761725	0.0168947	0.0392362				0.143012	0.0686189	0.0207146	0.0269492	0.0762092	0.0585943	0.0606585	0.0388191	0.114889		0.0712241	0.0602812	0.0973755	0.0291483	0.12355	0.0655473
P211	PCe	PC(44:4e, u)	PC(24:1e/20:3)		17.075				0.216179		0.143733		0.176013	0.372747		0.141604	0.222629	0.286459	0.159756		0.151496	0.125442		0.121594		0.169831		0.29202	0.195112	0.299129				0.0923899	0.376971	0.0274127	0.343933	0.103051	0.148896	0.0441661	0.0759359	0.224031		0.255352	0.339941	0.214438	0.224712	0.197257	0.158207
P212	PCe	PC(44:4e, e)	PC(24:0e/20:4)		17.566				0.186726		0.144179		0.168942	0.349512		0.134708	0.166559	0.180953	0.144589		0.197602	0.226919		0.119348		0.112571		0.245983	0.132722	0.193671				0.11328	0.239599	0.0917572	0.168555	0.195747	0.237333	0.128973	0.119954	0.210382		0.271204	0.295034	0.333724	0.231596	0.21808	0.228296
P213	PCe	PC(44:5e, e)			16.416				0.0980811		0.0693349		0.113437	0.162755		0.0838338	0.126457	0.10466	0.0549908		0.0744449	0.0737353		0.0403546		0.0768556		0.139394	0.111874	0.127092				0.0808341	0.245862	0.0274385	0.143955	0.0661721	0.0639203	0.0306373	0.0318122	0.118697		0.159801	0.187832	0.129896	0.146242	0.121379	0.101256
P214	PCe	PC(44:5e, e)	PC(24:1e/20:4)		16.756				2.89003		2.74561		3.05976	4.44471		2.08544	3.93074	3.27054	2.05013		2.74841	3.16519		1.7316		2.24139		4.17537	2.28863	3.04971				2.31723	3.72836	1.62603	2.59459	1.83668	3.11796	1.82881	1.62652	3.11104		4.70329	4.29786	3.36835	3.38659	3.38781	2.9478
P215	PCe	PC(44:6e, e)	PC(24:2e/20:4)		16.021				0.961454		1.26793		1.32261	1.93133		0.850846	1.46483	1.15708	0.861671		1.41133	1.0879		0.482755		1.19493		1.53924	0.856055	1.13619				1.09122	1.94377	0.526848	0.851968	0.816127	0.874114	0.720636	0.561094	1.3166		2.06183	1.58515	1.40202	1.3818	2.08577	1.17157
P216	PCe	PC(44:6e, u)	PC(44:6e)		16.221				0.288145		0.280339		0.177148	0.429952		0.222628	0.250832	0.207148	0.275211		0.157224	0.206925		0.346121		0.344777		0.331176	0.120979	0.227095				0.274362	0.219364	0.497056	0.150899	0.157537	0.252444	0.289194	0.18161	0.332154		0.217643	0.205773	0.349424	0.111498	0.272291	0.374244
P217	PCe	PC(44:6e, u)	PC(24:2e/20:4), PC(22:0e/22:6)		16.597				0.497654		0.52003		0.439499	0.639115		0.492453	0.528876	0.529248	0.43802		0.61638	0.610308		0.348572		0.356953		0.675119	0.319139	0.46528				0.55601	0.446293	0.354414	0.382573	0.585652	0.572778	0.435464	0.406471	0.587335		0.65217	0.709953	0.711964	0.540935	0.664861	0.692578
P218	PCe	PC(44:7e, u)	PC(44:7e)		15.379				0.131569		0.175674		0.100865	0.204309		0.108101	0.0959665	0.0641266	0.197051		0.0720112	0.0741607		0.171969		0.249051		0.150669	0.0287382	0.0715728				0.162342	0.0392635	0.245505	0.0306837	0.0738785	0.0729336	0.173511	0.0696224	0.158244		0.0624877	0.0512349	0.149007	0.03304	0.124479	0.148211
P219	PCe	PC(44:7e, u)	PC(22:1e/22:6)		15.611				0.966787		0.595708		0.520957	0.699646		0.613528	0.783418	0.531097	0.552576		0.516065	0.611223		0.538591		0.548974		0.691884	0.251208	0.431321				0.776901	0.385932	0.331164	0.378435	0.551724	0.651353	0.51424	0.473639	0.773527		0.539547	0.582826	0.792505	0.436978	0.762521	0.60808
P220	PCe	PC(44:7e, u)			15.854				0.117142		0.268053		0.094787	0.221067		0.139506	0.161031	0.167001	0.113457		0.258488	0.247043		0.0884944		0.121774		0.206067	0.128927	0.121883				0.179082	0.1894	0.0321262	0.136562	0.245282	0.137914	0.135001	0.0951831	0.161506		0.264274	0.231654	0.181825	0.135222	0.324426	0.201722
P221	PCe	PC(44:8e, u)	PC(22:2e/22:6)		14.639				0.166275		0.169251		0.135388	0.201497		0.187055	0.137645	0.10885	0.147169		0.133672	0.128683		0.125794		0.176109		0.198913	0.0356399	0.109486				0.240714	0.121917	0.0775533	0.0918466	0.13879	0.106804	0.106055	0.0830097	0.19261		0.132926	0.130341	0.172756	0.0953607	0.268299	0.148814
P222	PCe	PC(46:5e, u)	PC(26:1e/20:4)		17.501				0.0855633		0.0733977		0.0720423	0.204741		0.0622594	0.0803599	0.133712	0.0837705		0.0879544	0.104782		0.0768851		0.103246		0.168455	0.0609298	0.130585				0.0340683	0.16956	0.0352885	0.0767861	0.035588	0.0874755	0.0467957	0.027792	0.128216		0.174063	0.141724	0.172417	0.07515	0.101872	0.075737
P223	PCe	PC(46:6e, u)	PC(22:1e/22:5)		16.802				0.298416		0.355875		0.288818	0.616317		0.267099	0.401126	0.419542	0.375916		0.322799	0.273759		0.311956		0.483758		0.612872	0.19695	0.432051				0.290947	0.526801	0.268703	0.242336	0.19105	0.271446	0.239151	0.216927	0.416792		0.288975	0.494752	0.546306	0.253209	0.518605	0.361725
P224	PCe	PC(46:6e, u)	PC(46:6e)		17.353				0.124562		0.0767295		0.0801749	0.159624		0.0980274	0.0870727	0.0853414	0.108867		0.106455	0.109173		0.0853421		0.086993		0.129764	0.0316776	0.0962809				0.135929	0.0744952	0.0525475	0.0700231	0.169926	0.113344	0.0834739	0.0876255	0.141454		0.0708419	0.119446	0.194887	0.0781006	0.131705	0.140437
P225	PCe	PC(46:7e, u)			16.048				0.0407338		0.109137		0.0663395	0.112137		0.0579832	0.0861337	0.0767069	0.0842299		0.0562987	0.0578738		0.0790677		0.122431		0.124551	0.0427308	0.0923906				0.0817578	0.113619	0.0700539	0.0432204	0.0392361	0.0325006	0.0511365	0.0412148	0.110226		0.0907943	0.092325	0.0921776	0.0299886	0.154929	0.0745865
P226	PCe	PC(46:7e, e)	PC(24:1e/22:6)		16.511				1.1691		0.910078		0.88907	1.26328		1.00609	1.05261	0.992867	1.05826		0.856539	0.987188		0.958681		1.01238		1.44881	0.451261	0.94422				1.30262	0.857137	0.607994	0.747844	1.08419	0.877668	0.820233	0.739372	1.27196		0.877664	1.08651	1.2988	0.728743	1.38002	1.05544
P227	PCe	PC(46:8e, u)	PC(24:2e/22:6)		15.736				0.486147		0.509149		0.415642	0.682243		0.492506	0.426527	0.349578	0.55498		0.483993	0.472492		0.421938		0.644196		0.678143	0.209373	0.357247				0.686223	0.486069	0.242565	0.309121	0.623716	0.293317	0.437541	0.34885	0.597036		0.458446	0.404611	0.578358	0.323921	0.806313	0.598766
P228	PCe	PC(46:8e, u)			16.36				0.0504871		0.0641428		0.0261683	0.0676458		0.069157	0.0536753	0.0748265	0.0775392		0.0748905	0.0829954		0.0470565		0.0596699		0.0889447	0.0213858	0.0529469				0.136872	0.0469427	0.0390731	0.0403569	0.102859	0.0530315	0.0638274	0.0627035	0.0686158		0.0582507	0.0940661	0.090287	0.0217116	0.10663	0.0746615
P229	PE	PE(34:1)	PE(16:0/18:1)		14.278				1.04093		0.515301		0.279454	0.382327		0.566211	0.502383	0.512292	0.954985		0.483851	0.899984		1.05193		0.43526		0.693937	1.40615	0.379303				0.619073	0.706873	1.20063	0.918285	0.601615	0.566419	0.467674	0.571599	1.02885		0.586231	2.21152	0.697563	1.37764	0.217598	0.747545
P230	PE	PE(34:2)	PE(16:0/18:2)		13.025				3.19256		1.74622		0.686829	1.91205		2.4353	1.16929	0.948818	2.40142		2.31735	2.34598		3.05311		2.43515		2.50443	3.20616	1.0986				1.62489	2.25814	2.0265	3.12651	2.25573	1.42154	1.33862	1.99352	3.38184		1.83213	6.02213	1.79711	4.86461	2.11142	2.33835
P231	PE	PE(36:1)	PE(18:0/18:1)	C047	15.525				3.51162		1.22958		0.484027	1.06711		1.41505	0.792293	0.654933	2.16044		1.43527	1.98929		3.43314		1.18938		1.29764	3.13991	0.713348				1.13474	1.21879	2.83346	1.72606	1.66548	1.29337	1.30925	1.93508	2.1238		1.70558	4.28089	1.62993	3.15021	0.5919	1.7135
P232	PE	PE(36:2)	PE(18:0/18:2)		14.608				12.26		5.33697		2.20564	5.66527		5.70459	3.61775	2.82161	6.92505		6.73517	6.31038		11.4151		5.82469		7.03829	9.85021	3.00135				5.31243	5.44454	7.82791	8.66645	6.253	4.88678	4.04775	6.59557	8.74641		5.5888	19.861	5.06235	12.6854	5.16391	6.75105
P233	PE	PE(36:3)	PE(18:1/18:2)		13.18				3.02367		1.19946		0.519921	1.52578		2.08894	0.621281	0.27541	1.58027		2.80496	1.17723		2.09251		1.81358		2.54914	2.15171	0.602016				0.574142	1.5396	1.78264	2.40274	1.89251	0.937291	0.69756	1.75568	1.64739		2.2304	5.32325	1.14333	4.77506	1.67696	1.53599
P234	PE	PE(36:3)			13.602				0.240703		0.0787206		0.0403075	0.137852		0.0765759	0.0283045	0.0310434	0.132019		0.0777146	0.0655097		0.238802		0.0575666		0.114415	0.0439553	0.025996				0.0764379	0.099075	0.202334	0.130531	0.093006	0.0324578	0.025703	0.107145	0.106864		0.0439904	0.372838	0.0657677	0.279626	0.0425291	0.0899473
P235	PE	PE(36:4)	PE(18:2/18:2)		11.932				0.214984		0.0312972		0.0515483	0.0994249		0.0962903	0.0315864	0.029602	0.0836328		0.402313	0.0339298		0.314389		0.114868		0.163303	0.140199	0.0313383				0.0441233	0.0870109	0.0327735	0.151432	0.05746	0.0378237	0.0490007	0.0499944	0.0478006		0.137313	0.41481	0.0636134	0.292459	0.487808	0.0476127
P236	PE	PE(36:4)	PE(16:0/20:4)		12.723				2.613		1.31475		0.87524	1.46265		0.990624	1.28888	1.2663	1.96968		1.57991	2.40157		1.76045		1.20099		1.74636	2.01882	0.902873				1.38863	1.47522	1.83705	1.55267	1.93881	1.38747	1.14227	1.26151	2.20209		1.42304	4.28051	1.81595	2.78841	0.813163	2.30488
P237	PE	PE(36:5)	PE(16:0/20:5)		11.686				0.620244		0.262152		0.0539446	0.228398		0.20015	0.0955997	0.149419	0.853936		0.153322	0.38313		0.632046		0.404205		0.305833	0.429004	0.0821305				0.223261	0.10066	1.62622	0.211932	0.348603	0.259169	0.440741	0.483023	0.666339		0.117402	0.394008	0.610886	0.0849628	0.11169	0.863746
P238	PE	PE(38:3)	PE(18:0/20:3)		14.909				1.48783		0.540052		0.395136	0.412032		0.288544	0.353645	0.465729	1.05179		0.604785	0.81185		0.880091		0.355402		0.758323	1.54603	0.319243				0.498638	0.710189	0.982006	1.36681	0.63474	0.712942	0.267341	0.672284	1.03236		0.364254	1.84303	0.522085	0.635869	0.281266	0.60156
P239	PE	PE(38:4)	PE(18:0/20:4)	C049	14.338				12.652		6.17141		4.42847	5.16134		3.60039	5.48527	5.39875	7.80722		6.39445	10.1336		8.69199		4.88047		7.30827	7.59284	2.80833				6.38245	4.90138	9.46591	5.87699	7.01223	6.16737	5.22303	5.6642	7.47996		5.76921	16.0814	7.38218	10.0524	3.70554	8.56151
P240	PE	PE(38:5)	PE(16:0/22:5), PE(18:1/20:4)		12.856				1.2183		0.887171		0.707446	0.845526		0.780149	0.928862	0.58599	1.23537		1.3275	1.21217		1.03889		0.754048		1.72961	1.1008	0.553935				0.682644	1.00215	1.57779	1.23881	0.982601	0.67578	0.585813	0.905462	1.49394		1.09444	2.60824	0.943099	1.99491	0.602957	1.5491
P241	PE	PE(38:5)	PE(18:0/20:5)		13.315				2.63391		1.03293		0.31353	0.836599		0.726176	0.388152	0.584096	2.60559		0.554012	1.32676		2.48727		1.35385		0.977838	1.68127	0.316744				1.01366	0.493116	5.86569	0.763081	1.23421	1.0656	1.53129	1.60628	2.15113		0.442009	1.58952	1.7892	0.52599	0.363892	2.56985
P242	PE	PE(38:6)			11.641				0.205532		0.0535525		0.0229639	0.0751586		0.054941	0.0298881	0.0196126	0.0805066		0.160642	0.0769331		0.0914251		0.0678326		0.0823918	0.110041	0.0222218				0.0247244	0.0650035	0.0582909	0.0830268	0.0770841	0.0292047	0.0508786	0.0760527	0.0587093		0.143188	0.278456	0.0904854	0.196764	0.0940409	0.106042
P243	PE	PE(38:6)			11.827				0.176044		0.0649535		0.036395	0.0680628		0.0752586	0.02839	0.0224514	0.197772		0.0829686	0.0822003		0.10954		0.104732		0.1414	0.0929218	0.0256166				0.0553936	0.0529434	0.579133	0.115143	0.066564	0.0509581	0.0987833	0.152031	0.16842		0.0353631	0.09912	0.162594	0.0518672	0.036247	0.238997
P244	PE	PE(38:6)	PE(16:0/22:6)	C050	12.275				6.35307		3.47231		2.36369	3.22264		3.50511	3.43896	3.78605	7.82653		3.67135	5.75366		5.61659		3.88194		5.87737	4.44411	1.92403				5.74994	2.48873	6.43129	3.77703	6.00491	4.05341	2.96508	3.63229	7.33592		1.46671	7.05232	4.58865	3.24627	2.44955	5.89152
P245	PE	PE(40:4)		C051	15.231				0.0705253		0.0432424		0.0242876	0.0485497		0.0345978	0.0419364	0.0690388	0.0407717		0.0511547	0.0855926		0.0396791		0.0339448		0.0308849	0.148104	0.0234511				0.0389676	0.135771	0.0596217	0.124986	0.0269914	0.046639	0.0206304	0.0282319	0.106647		0.0302503	0.180806	0.0385733	0.120485	0.0192965	0.034159
P246	PE	PE(40:5)	PE(18:0/22:5)		14.404				0.452875		0.293795		0.174173	0.244345		0.217429	0.291793	0.28703	0.657388		0.25886	0.52856		0.658877		0.245344		0.421461	0.636208	0.223755				0.320596	0.391849	1.18735	0.342542	0.310286	0.330722	0.216527	0.274735	0.852757		0.172528	0.893358	0.315036	0.329013	0.201577	0.399211
P247	PE	PE(40:5)	PE(18:0/22:5)	C052	14.838				0.233822		0.0633825		0.0250282	0.0679139		0.0698718	0.0411659	0.0816248	0.167841		0.107364	0.219744		0.128437		0.0508599		0.0845785	0.311778	0.0224178				0.0894394	0.169624	0.159682	0.108624	0.147954	0.122501	0.0317366	0.0882314	0.299125		0.0449027	0.356574	0.089706	0.2003	0.0376203	0.13613
P248	PE	PE(40:6)	PE(18:0/22:6)	C053	13.924				6.22025		2.03824		1.35473	1.72631		1.48854	1.75486	2.2052	5.27246		1.90463	4.43932		5.09189		2.32088		3.21794	3.06973	0.730012				5.14642	1.34073	5.44149	1.80208	3.68828	3.16517	2.04044	2.56336	3.82818		0.811661	5.18059	3.04953	1.42684	1.35831	3.20597
P249	PE	PE(40:7)	PE(18:1/22:6)	C054	12.446				0.535423		0.268695		0.232503	0.358618		0.375898	0.237577	0.173617	0.703774		0.513904	0.543316		0.334503		0.394373		0.869302	0.323029	0.143575				0.355761	0.228858	0.725211	0.531735	0.479181	0.257507	0.222283	0.428118	0.644239		0.197834	0.542238	0.45485	0.324017	0.238315	0.564869
P250	PEe	PE(34:1e, e)			15.107				0.244792		0.0805991		0.116244	0.137473		0.259646	0.0768692	0.0836461	0.162989		0.212538	0.125586		0.23486		0.107117		0.0827669	0.130844	0.140021				0.0387639	0.22657	0.123887	0.176096	0.362767	0.225717	0.0691627	0.228179	0.15618		0.151806	0.167243	0.144494	0.300825	0.0580543	0.231677
P251	PEe	PE(34:2e, e)			14.08				0.0720319		0.0342266		0.0712738	0.0782338		0.169255	0.0307338	0.0379911	0.106164		0.148024	0.10722		0.113554		0.0834925		0.0272693	0.0765166	0.0724094				0.0232404	0.216397	0.0412967	0.0734806	0.2642	0.111705	0.0175388	0.0786763	0.0712557		0.0392038	0.096166	0.0455293	0.300723	0.0532403	0.104166
P252	PEe	PE(34:2e, p)	PE(16:0p/18:1), PE(18:1p/16:0)	C055	14.973				1.61076		0.99872		0.89523	0.701509		1.12667	0.721624	0.785801	0.71071		1.09416	0.8881		1.2731		0.868981		0.760328	1.03063	1.16813				0.724785	1.18858	0.829336	1.27523	1.49096	1.25948	0.696372	1.60268	1.02619		1.02068	1.20736	1.08841	1.19773	0.62683	1.18834
P253	PEe	PE(34:3e, p)	PE(16:0p/18:2)		13.851				1.71779		1.20735		1.10459	1.03795		1.51647	1.05237	0.670626	0.602355		1.53835	0.836804		1.47622		1.32596		0.996782	1.3348	1.4175				1.04775	1.86349	0.473232	1.15835	1.32813	1.75224	0.327038	1.74755	1.05461		0.794868	1.84167	0.707748	1.88079	1.12958	1.136
P254	PEe	PE(35:3e, u)			14.614				0.215385		0.082382		0.0797443	0.0572125		0.141285	0.113827	0.033268	0.0671578		0.214955	0.103497		0.164189		0.131549		0.0575624	0.102244	0.217412				0.0849285	0.129049	0.0267225	0.0885738	0.144967	0.134739	0.0284291	0.14855	0.0741586		0.088453	0.18659	0.0686096	0.142873	0.0898547	0.077115
P255	PEe	PE(36:2e, e)			15.423				0.123573		0.0462102		0.0920168	0.126249		0.149296	0.0377865	0.0305442	0.0730364		0.180711	0.101552		0.175579		0.0593314		0.0256562	0.110796	0.0866984				0.0310167	0.166193	0.0420921	0.0768306	0.260765	0.114516	0.0206564	0.085026	0.100031		0.0630779	0.145809	0.0354373	0.382709	0.0849097	0.135418
P256	PEe	PE(36:2e, p)	PE(18:0p/18:1)	C056	16.059				1.90312		1.04395		0.947702	0.745353		1.15725	0.84569	0.637697	0.641566		1.3009	1.04521		1.28782		0.858745		0.661144	1.17493	1.51682				0.674718	1.16116	0.724164	1.14617	1.61398	1.28881	0.652922	1.79903	0.976691		1.21287	1.18678	1.1409	1.3511	0.553291	1.10789
P257	PEe	PE(36:3e, p)	PE(18:0p/18:2)		15.248				5.1153		2.94334		3.52218	3.52124		4.4773	3.81486	1.75527	1.69089		4.99598	2.6742		4.32458		3.39258		2.75168	3.74356	4.75039				2.87193	4.39101	1.45314	3.27951	3.90709	4.04498	1.15367	4.02319	2.60751		3.40986	5.13173	2.25681	5.67953	3.17085	3.16514
P258	PEe	PE(36:4e, e)	PE(16:0e/20:4)		13.755				0.893955		0.262867		0.377858	0.587651		0.876148	0.237142	0.294266	0.95784		1.27863	1.16443		1.01469		0.395958		0.168778	0.706008	0.375947				0.245609	1.07445	0.298242	0.486589	2.29726	1.38916	0.297207	0.780217	0.530441		0.479484	0.775516	0.828913	1.25124	0.269708	1.16272
P259	PEe	PE(36:4e, p)	PE(18:1p/18:2)		13.997				1.58481		1.15983		1.35412	0.932103		1.78883	1.27416	0.559548	0.565845		1.52921	0.68959		1.01314		1.18032		1.10266	1.54301	1.53952				0.787355	1.76265	0.552025	1.77132	1.11514	1.34565	0.362492	1.70453	0.915955		0.783181	1.69698	0.962328	1.77963	0.952708	1.41392
P260	PEe	PE(36:5e, u)	PE(16:0e/20:5)		12.708				0.333578		0.0975506		0.0668437	0.116913		0.184635	0.0528343	0.0526984	0.341446		0.291448	0.216367		0.467547		0.146457		0.0661111	0.130893	0.0583512				0.0692085	0.118095	0.301279	0.105515	0.734628	0.335224	0.133768	0.269515	0.203146		0.111468	0.0969779	0.177503	0.0939305	0.0668225	0.444405
P261	PEe	PE(36:5e, p)	PE(16:0p/20:4)	C058	13.499				11.0049		6.03601		3.97562	3.85483		6.12593	4.41672	4.37088	3.61069		6.53194	7.17607		7.73347		4.86373		3.31995	6.86046	4.92874				5.37684	10.6104	3.7667	4.44349	6.93509	10.965	2.69931	8.98367	5.21375		6.75847	8.21461	5.71255	7.92525	3.65954	6.52977
P262	PEe	PE(36:6e, p)	PE(16:0p/20:5)		12.432				2.95995		1.41466		0.356331	0.706505		1.2571	0.408822	0.597109	1.54539		1.04084	0.868042		2.70512		1.5896		0.446869	0.982305	0.695283				1.21727	0.448012	3.23235	0.637332	2.06104	2.91782	1.1666	3.09642	1.28649		0.550076	0.546772	1.44263	0.213634	0.436898	2.51117
P263	PEe	PE(37:5e, p)	PE(17:0p/20:4)		14.061				0.471356		0.180768		0.131949	0.116533		0.152897	0.246151	0.0690922	0.137707		0.297242	0.545622		0.289251		0.177282		0.0565448	0.157911	0.605021				0.127873	0.631023	0.0944984	0.1507	0.259111	0.27073	0.104132	0.279541	0.13684		0.203093	0.321486	0.333919	0.286198	0.0914196	0.182916
P264	PEe	PE(37:5e, p)	PE(17:0p/20:4)		14.31				0.870024		0.270574		0.216518	0.180592		0.304245	0.321962	0.143809	0.281842		0.566722	0.680112		0.670808		0.260425		0.12447	0.367253	0.443818				0.367021	0.465518	0.191757	0.189695	0.492742	0.681178	0.170731	0.481422	0.222807		0.455351	0.47334	0.313031	0.297143	0.171047	0.337727
P265	PEe	PE(37:6e, u)			13.257				0.389208		0.0901047		0.0229546	0.037033		0.12555	0.0304149	0.0207137	0.205962		0.183301	0.145499		0.339163		0.133301		0.0239808	0.0770432	0.0985142				0.12813	0.0210583	0.297051	0.0313435	0.251515	0.258475	0.121188	0.282561	0.104317		0.0719731	0.0368138	0.120796	0.0238794	0.0243533	0.216885
P266	PEe	PE(38:2e, u)			16.912				0.208802		0.168259		0.111471	0.124582		0.2069	0.0858649	0.091706	0.103171		0.136993	0.160494		0.183124		0.132102		0.128637	0.137237	0.189258				0.141547	0.124269	0.131693	0.160877	0.302079	0.150771	0.113353	0.227125	0.1221		0.210191	0.180087	0.21445	0.126226	0.0810317	0.165999
P267	PEe	PE(38:3e, p)	PE(20:0p/18:2)		16.277				0.331745		0.309233		0.347869	0.367215		0.398023	0.25563	0.155477	0.185194		0.336044	0.255148		0.43371		0.337243		0.354285	0.335471	0.396847				0.347997	0.37251	0.181969	0.37086	0.652052	0.308985	0.137265	0.395588	0.258623		0.414847	0.622905	0.242441	0.401773	0.383586	0.282529
P268	PEe	PE(38:4e, e)	PE(18:0e/20:4)		15.189				1.91252		0.455608		0.721432	1.25022		1.22141	0.420172	0.354115	0.666597		2.0906	1.40916		1.30182		0.477372		0.325478	1.15193	0.6655				0.568504	1.45242	0.484779	0.503989	1.8145	1.513	0.284922	1.16232	0.923859		1.0676	1.3231	0.565545	1.91024	0.607158	1.74978
P269	PEe	PE(38:4e, p)	PE(18:0p/20:3)		15.507				1.32619		0.511154		0.611718	0.511396		0.556071	0.594487	0.332111	0.280782		0.904709	0.523517		0.835912		0.34577		0.33408	1.01492	0.907676				0.45596	0.978302	0.277371	0.798978	0.884217	0.897792	0.176606	0.891255	0.430846		0.935687	1.20125	0.558944	1.2366	0.370441	0.603731
P270	PEe	PE(38:5e, e)	PE(18:1e/20:4)		13.866				0.641972		0.230912		0.339577	0.438147		0.552773	0.191027	0.214027	0.380624		0.68009	0.435402		0.746038		0.264601		0.17586	0.585814	0.329504				0.19963	0.864545	0.414602	0.280375	0.823887	0.762553	0.11071	0.543687	0.420295		0.342231	0.646372	0.367357	1.09694	0.24072	0.784436
P271	PEe	PE(38:5e, e)	PE(18:0e/20:5), PE(18:2e/20:3)		14.357				1.01131		0.228229		0.291604	0.344195		0.407141	0.177808	0.171425	0.37664		0.479082	0.443161		0.841573		0.27521		0.176507	0.400917	0.227048				0.246357	0.226499	0.612481	0.298181	1.00453	0.865866	0.214575	0.445338	0.436347		0.288001	0.428608	0.330735	0.290416	0.169792	0.967981
P272	PEe	PE(38:5e, p)	PE(16:0p/22:4)	C060	14.607				0.406641		0.473896		0.444587	0.32595		0.368578	0.41654	0.457266	0.202312		0.468213	0.409521		0.355037		0.23997		0.331966	0.48942	0.556263				0.285009	0.895105	0.205998	0.560926	0.388398	0.393637	0.244698	0.434441	0.354218		0.7099	0.703109	0.394158	0.627114	0.349475	0.553892
P273	PEe	PE(38:5e, p)	PE(18:0p/20:4)	C061	14.984				27.2844		12.662		10.7579	11.5406		14.208	12.6863	7.97216	9.5561		19.1941	19.3889		19.5439		10.9019		7.04875	14.5577	13.059				12.9435	18.5486	8.99602	10.5126	17.8512	19.7156	7.40429	16.5147	11.457		19.4073	18.4325	13.6274	16.0551	9.11127	15.2769
P274	PEe	PE(38:6e, e)	PE(16:0e/22:6)	C062	13.298				1.64781		0.692584		0.606213	0.868999		1.49104	0.441894	0.675728	1.88654		1.67779	1.3092		1.93215		0.85414		0.569626	0.710437	0.704053				0.665362	1.25881	0.828337	0.842045	3.41262	1.6319	0.683869	1.32046	1.13296		0.778117	1.12563	1.39919	1.1298	0.588908	1.67331
P275	PEe	PE(38:6e, p)	PE(18:1p/20:4)	C063	13.638				10.4381		5.96378		4.2041	4.90912		7.77393	5.10629	3.6135	4.51388		7.84678	7.03882		8.32038		5.29517		4.1803	7.70741	5.44682				4.97267	9.9806	5.65419	5.42772	6.36314	9.609	3.55999	9.34794	5.34308		7.25557	8.6146	6.68026	7.80238	4.15505	6.70425
P276	PEe	PE(38:6e, p)	PE(18:0p/20:5)	C064	14.084				8.128		3.20046		1.43289	2.50447		3.46288	1.75609	1.41827	3.62316		4.05676	2.99508		7.45087		3.8391		1.25235	2.40765	2.40565				3.4067	1.62666	8.2252	1.80182	5.30306	5.7116	3.43817	6.74976	3.3595		2.30165	1.93158	3.49487	0.994143	1.49598	6.39025
P277	PEe	PE(38:7e, p)			12.397				0.256478		0.0880716		0.100331	0.0574241		0.144744	0.0835352	0.0815131	0.215269		0.175285	0.162877		0.177989		0.123448		0.092462	0.126584	0.0615417				0.103691	0.37843	0.293169	0.111522	0.171268	0.265579	0.123552	0.140134	0.128038		0.109431	0.127992	0.220121	0.149676	0.0944603	0.207192
P278	PEe	PE(38:7e, p)	PE(18:1p/20:5)		12.567				2.01775		0.859033		0.278125	0.528284		1.03469	0.288923	0.273145	1.05951		0.691637	0.560437		1.82569		0.947537		0.289786	0.632363	0.319084				0.662763	0.314701	3.0533	0.447422	1.1708	1.68629	0.925718	1.95188	0.719099		0.405468	0.347747	0.927208	0.119668	0.302819	1.17636
P279	PEe	PE(38:7e, p)	PE(16:0p/22:6)	C065	13.03				10.0634		6.1732		4.62123	4.31324		8.63231	4.40199	5.33651	7.06426		7.17184	7.40046		9.77746		6.9876		4.62927	5.7978	4.22094				7.24781	5.5837	5.24402	5.008	10.9333	9.58607	5.44451	8.90211	6.41355		5.69343	7.37045	8.61299	4.36092	5.49058	8.15469
P280	PEe	PE(39:7e, u)	PE(17:1e/22:6)		13.594				0.375637		0.158476		0.127787	0.101414		0.16893	0.165297	0.063185	0.194601		0.242209	0.277822		0.280872		0.176034		0.0771659	0.0929694	0.292238				0.149215	0.24262	0.120154	0.0889198	0.269773	0.202252	0.166647	0.26197	0.134637		0.119559	0.173422	0.263336	0.130971	0.11587	0.152745
P281	PEe	PE(39:7e, p)			13.861				0.38102		0.115256		0.049127	0.0719632		0.178652	0.103784	0.0510149	0.184737		0.251957	0.176413		0.303403		0.165259		0.0590535	0.0937307	0.118304				0.208387	0.0983686	0.093893	0.0560717	0.351176	0.2264	0.0835544	0.259654	0.127149		0.125527	0.127571	0.136298	0.0459652	0.066945	0.1413
P282	PEe	PE(40:3e, u)			17.098				0.092344		0.0957288		0.064445	0.114301		0.132712	0.0572373	0.0480868	0.0687105		0.0971238	0.066091		0.118766		0.11431		0.0933648	0.0821681	0.105488				0.09777	0.0923467	0.05438	0.0920275	0.193589	0.067808	0.0452107	0.106967	0.0816573		0.114605	0.163239	0.0742008	0.0727739	0.0963615	0.0814186
P283	PEe	PE(40:4e, e)			16.244				0.0892492		0.0774569		0.0573282	0.10011		0.122704	0.0492095	0.038359	0.0666491		0.0569945	0.0684786		0.127528		0.0883852		0.0664042	0.056632	0.0572328				0.0679236	0.0889648	0.0237631	0.0819563	0.214629	0.0833391	0.0358842	0.0656629	0.0674502		0.0915585	0.10198	0.063958	0.127727	0.0693722	0.079367
P284	PEe	PE(40:5e, e)			15.225				0.157676		0.0921621		0.117145	0.146693		0.135524	0.0772037	0.0609686	0.104264		0.269909	0.148057		0.223277		0.0598566		0.0385806	0.164616	0.239006				0.0414277	0.188897	0.152398	0.0959929	0.173193	0.201608	0.035214	0.119098	0.130256		0.175047	0.170395	0.0975165	0.32677	0.0874445	0.216031
P285	PEe	PE(40:5e, p)	PE(18:0p/22:4)	C067	15.774				0.200318		0.247256		0.217483	0.163377		0.1641	0.255147	0.329761	0.0726436		0.252155	0.20925		0.143325		0.103448		0.14048	0.264117	0.216758				0.0951798	0.358051	0.094888	0.218995	0.195599	0.203507	0.10136	0.221521	0.153116		0.356204	0.285968	0.157089	0.403865	0.156092	0.223928
P286	PEe	PE(40:5e, p)	PE(20:0p/20:4)		16.067				1.22029		0.716698		0.62303	0.790062		0.828193	0.55242	0.535123	0.526706		0.890508	0.941978		1.10522		0.660739		0.681688	0.797103	0.617378				0.710276	0.920133	0.687559	0.603123	1.70405	1.03925	0.520429	1.02532	0.679063		1.79757	1.09935	1.16378	0.733343	0.585482	0.833325
P287	PEe	PE(40:6e, e)	PE(18:0e/22:6)	C068	14.829				1.30269		0.592026		0.683587	0.918882		1.06455	0.491739	0.526034	0.989099		1.43332	1.05598		1.52328		0.549741		0.444602	0.896426	0.626227				0.635983	0.923301	0.693163	0.64442	2.31175	1.14824	0.533915	1.03386	0.952703		0.869854	1.09926	0.7797	1.13987	0.61913	1.54635
P288	PEe	PE(40:6e, p)	PE(18:0p/22:5)		15.028				4.0621		1.44581		1.00662	1.27709		1.94518	1.21712	0.934472	1.12308		4.74365	2.11428		2.13409		1.16307		0.876562	1.55764	1.80787				1.47261	2.40293	1.69572	1.41854	1.611	1.87248	0.889206	2.66383	1.26438		2.84753	1.59122	1.55748	1.54957	1.02131	1.58053
P289	PEe	PE(40:6e, p)		C069	15.42				0.733687		0.368371		0.252772	0.403483		0.555852	0.21646	0.172057	0.336003		0.425725	0.358208		1.07585		0.385356		0.26576	0.346837	0.266836				0.495883	0.402136	1.0016	0.229781	1.08148	0.507385	0.414672	0.696233	0.494623		0.396401	0.386233	0.411435	0.422934	0.324995	0.538364
P290	PEe	PE(40:7e, e)	PE(18:1e/22:6)	C070	13.405				0.49332		0.19714		0.255365	0.423249		0.672729	0.159111	0.248673	0.483794		0.52582	0.313376		0.552937		0.271535		0.314668	0.289884	0.129391				0.231049	0.460283	0.379568	0.299638	0.900953	0.511663	0.246821	0.535093	0.43026		0.26649	0.31255	0.383162	0.341498	0.220125	0.749278
P291	PEe	PE(40:7e, u)			14.11				0.794222		0.206153		0.0435195	0.107382		0.346387	0.0441525	0.0354567	0.167888		1.00476	0.259854		0.29615		0.189464		0.0405324	0.0848891	0.0787817				0.271411	0.129349	0.301472	0.137851	0.265185	0.20304	0.193015	0.715339	0.157919		0.280639	0.0512611	0.199128	0.0469055	0.0669366	0.214619
P292	PEe	PE(40:7e, p)	PE(18:0p/22:6)	C071	14.611				13.1032		6.55187		6.0474	6.78953		9.18854	5.90681	4.27371	6.61061		10.0125	7.6922		12.9682		6.0827		5.12054	5.27937	6.1112				9.1917	6.89966	5.55103	5.11804	13.2085	8.99407	5.24502	10.3481	6.80358		7.11771	8.32675	7.86459	5.78687	5.70461	9.0642
P293	PEe	PE(40:8e, p)	PE(18:1p/22:6)	C072	13.189				6.40252		3.86658		2.76077	2.96069		5.98453	2.90793	2.56968	4.31761		4.75476	3.76123		6.37845		3.88608		3.19516	3.26397	2.42374				4.48795	3.72827	3.547	3.40304	6.32481	5.35796	3.42192	6.38893	3.77429		3.36449	4.11943	4.97568	2.34279	3.07362	4.67388
P294	PEe	PE(42:4e, u)			17.043				0.0629342		0.104702		0.0347651	0.0980274		0.127181	0.065694	0.0571619	0.0899359		0.0774267	0.0372822		0.0896885		0.115408		0.0843286	0.0307029	0.0697813				0.0813093	0.091749	0.0295041	0.080913	0.160281	0.0420915	0.048788	0.0521785	0.0668468		0.0719526	0.073356	0.0574083	0.0564618	0.0762445	0.0807962
P295	PEe	PE(42:5e, p)			16.925				0.185751		0.118125		0.100708	0.155071		0.156478	0.102586	0.0997055	0.108989		0.165106	0.171791		0.199012		0.112017		0.156003	0.144147	0.111587				0.14581	0.15938	0.143952	0.105782	0.330336	0.158628	0.129814	0.140041	0.126785		0.336457	0.219975	0.230577	0.111592	0.105499	0.152644
P296	PEe	PE(42:6e, p)			16.051				0.214291		0.227603		0.139599	0.192849		0.320524	0.169524	0.15574	0.200896		0.21088	0.168975		0.216272		0.189693		0.159299	0.126755	0.156012				0.229999	0.209684	0.144977	0.175227	0.581338	0.184007	0.14689	0.159872	0.171273		0.28234	0.209391	0.203562	0.208593	0.168594	0.233172
P297	PEe	PE(42:7e, p)	PE(20:0p/22:6)		15.784				1.01619		0.472285		0.516382	0.616786		0.870307	0.416362	0.382924	0.544382		0.629557	0.573097		0.935848		0.521435		0.56212	0.332657	0.472782				0.824071	0.385977	0.541377	0.501879	1.86017	0.648154	0.502053	0.829111	0.555596		0.653275	0.668086	0.930811	0.40817	0.586405	0.69184
P298	PEe	PE(42:8e, p)	PE(20:1p/22:6)		14.648				1.45317		0.364805		0.212288	0.293665		0.806986	0.221959	0.148439	0.40502		1.63247	0.654747		0.643441		0.34936		0.181988	0.12022	0.218649				0.905018	0.404521	0.25269	0.322299	0.79353	0.350702	0.31118	0.837648	0.403908		0.539658	0.197938	0.505814	0.139553	0.280653	0.313396
P299	PI	PI(32:1)	PI(16:0/16:1)		11.051				0.675728		0.0927267		0.131031	0.154929		0.175278	0.110705	0.301764	0.456412		0.148932	0.455004		0.38773		0.170109		0.150758	1.22652	0.306012				0.16438	0.278397	0.258553	0.284167	0.32679	0.301234	0.22707	0.17412	0.712881		0.353268	0.496068	0.3784	0.312003	0.102432	0.318719
P300	PI	PI(34:1)	PI(16:0/18:1)		12.52				3.44359		1.26357		1.1319	1.44011		2.00331	1.44259	1.33633	2.16384		1.89464	2.02103		3.09997		1.45556		1.25532	3.25516	2.12759				1.38316	1.319	1.88214	1.96122	3.2848	1.37954	1.96343	1.87947	2.56935		2.31989	2.22771	1.95256	2.44384	0.938763	2.55331
P301	PI	PI(34:2)	PI(16:0/18:2)		11.377				3.68011		1.81449		1.93275	2.39355		3.17711	1.7093	1.81744	2.20956		3.71226	2.78857		3.6234		2.44204		2.43608	4.5229	2.10066				1.73719	3.43642	1.66989	3.30903	3.49311	1.7616	1.66574	1.85799	3.19918		3.02201	3.63328	1.66881	3.45744	2.96011	2.66654
P302	PI	PI(35:1)			13.33				0.17199		0.0354746		0.0233144	0.0381669		0.0813232	0.0788452	0.0243157	0.105086		0.0607943	0.0774348		0.184191		0.0558156		0.034613	0.109507	0.131886				0.0489169	0.0203533	0.0575959	0.0450453	0.142274	0.03543	0.0915301	0.0754896	0.0776417		0.0765622	0.107469	0.0821006	0.0954517	0.0213965	0.0620445
P303	PI	PI(36:1)	PI(18:0/18:1)		14.105				4.78789		2.02728		1.70893	2.5603		3.90458	2.44657	1.73915	3.2994		4.4186	3.46312		6.41357		2.7049		2.48408	3.63866	3.38611				2.45705	1.71614	3.71597	2.454	6.05096	2.34618	3.32401	4.00289	3.31723		3.61319	3.19951	3.40024	4.25885	1.68459	4.32819
P304	PI	PI(36:2)	PI(18:0/18:2)		12.934				14.0175		6.94109		6.64404	8.34713		11.8013	6.3284	5.12788	8.27377		13.6499	8.85019		13.2111		10.7447		10.2581	10.0564	6.57111				7.99636	6.7055	6.47807	8.56968	13.3854	5.88215	8.28976	7.94895	8.71161		8.19702	10.1135	7.12627	11.648	12.0428	11.2622
P305	PI	PI(36:3)	PI(18:1/18:2)		11.528				1.4612		0.639212		0.700467	1.07589		1.46036	0.447383	0.323473	0.867231		2.17161	0.796778		1.10904		1.22635		1.50649	0.701978	0.401184				0.451953	0.991025	0.792405	1.24261	1.59272	0.35617	0.744372	1.06788	0.494121		1.09271	0.869493	0.609398	1.42236	1.50766	1.18225
P306	PI	PI(36:3)	PI(36:3)		11.748				1.07045		0.427139		0.570275	0.782201		0.598178	0.281979	0.459448	0.463122		0.823023	0.478462		0.920168		0.518752		0.7507	1.36581	0.624824				0.319042	0.753251	0.504701	1.32662	1.02273	0.493155	0.392119	0.59853	0.815967		0.58179	1.04682	0.481133	0.881047	0.511079	0.692984
P307	PI	PI(36:3)			12.161				0.134304		0.0296645		0.0562002	0.0856197		0.0379777	0.0282331	0.0483033	0.0944828		0.0910889	0.0935713		0.142738		0.0426012		0.0540016	0.163838	0.0557502				0.0225668	0.0830718	0.0736286	0.129558	0.102303	0.086796	0.033497	0.0745125	0.111924		0.0796844	0.108224	0.0455684	0.0414012	0.031249	0.0682415
P308	PI	PI(36:4)	PI(16:0/20:4)		11.115				5.85597		2.79646		2.59	3.32862		4.07387	2.61217	3.16475	3.93462		4.21539	5.30968		5.9091		3.3357		3.68371	8.15696	3.00705				2.35159	4.86214	4.26758	4.31112	6.03026	4.13829	3.5667	3.13254	5.65589		5.17566	6.03778	4.02164	3.34262	3.37916	4.27522
P309	PI	PI(37:4)			11.864				0.266854		0.116386		0.0705514	0.127709		0.164979	0.131461	0.0700011	0.185112		0.144618	0.182554		0.242611		0.133821		0.184485	0.261486	0.155239				0.114181	0.165461	0.163543	0.145819	0.203689	0.111102	0.188538	0.165576	0.139567		0.178526	0.233166	0.138008	0.137988	0.124911	0.144065
P310	PI	PI(38:2)			14.301				0.276571		0.174735		0.114386	0.17156		0.286967	0.174396	0.106239	0.120038		0.263476	0.185469		0.455612		0.240689		0.222795	0.277369	0.306699				0.208733	0.19406	0.18077	0.292343	0.369721	0.212796	0.161809	0.291204	0.214285		0.214972	0.316904	0.208192	0.336089	0.257582	0.191766
P311	PI	PI(38:3)	PI(18:0/20:3)		13.316				6.30569		2.72118		3.07359	2.93586		3.88675	2.35706	3.237	1.99066		4.65955	4.26681		4.96213		3.09488		7.42462	8.79199	3.50122				3.1382	4.02014	2.43755	8.42862	6.71212	4.10965	3.74037	5.23712	3.46233		3.42523	6.89286	4.33157	3.87536	3.5562	4.34439
P312	PI	PI(38:3)			13.767				0.666314		0.308968		0.364375	0.318588		0.294581	0.282239	0.352253	0.254253		0.515858	0.521844		0.48142		0.305144		0.587985	0.722999	0.487382				0.185038	0.316431	0.499811	0.829784	0.530895	0.477905	0.406156	0.793927	0.333016		0.598225	0.537491	0.502864	0.459587	0.377459	0.398667
P313	PI	PI(38:4)			12.148				0.303142		0.177733		0.17742	0.22235		0.205987	0.188899	0.17741	0.182522		0.223055	0.206845		0.218307		0.176649		0.264023	0.279669	0.203605				0.165902	0.281073	0.174897	0.295294	0.253916	0.216425	0.196582	0.222283	0.247872		0.223507	0.157859	0.217843	0.29165	0.206665	0.228795
P314	PI	PI(38:4)	PI(18:0/20:4)	C073	12.661				31.7308		17.1813		18.4721	16.0357		19.3991	18.4648	16.5794	16.4629		23.4879	27.2823		32.2743		19.0368		28.4173	29.8255	16.7774				20.0933	18.0582	25.5879	19.7781	31.6114	22.992	29.3798	22.0704	18.2678		22.1541	34.125	21.5793	19.8166	21.8457	26.6801
P315	PI	PI(38:5)	PI(18:1/20:4)		11.24				2.06195		0.565431		0.858866	0.98555		1.4862	0.529373	0.689474	1.11862		1.61451	1.3336		1.47744		0.98693		1.75197	1.79594	0.910144				0.512913	1.13376	1.20615	1.65639	0.963032	0.760421	0.872152	1.07736	1.37899		1.27595	1.23435	0.676836	1.38053	1.23047	1.20709
P316	PI	PI(38:5)	PI(18:0/20:5)		11.677				0.687589		0.290971		0.145551	0.3477		0.44556	0.112453	0.165996	0.571786		0.312922	0.345753		0.896511		0.915214		0.335323	0.491177	0.108973				0.214307	0.181583	1.75274	0.230529	0.893652	0.437152	1.00714	0.785581	0.475546		0.192887	0.311824	0.50726	0.050085	0.26026	0.854923
P317	PI	PI(38:6)			10.733				3.20503		0.811682		0.778566	1.06739		1.98872	0.582405	0.849608	1.86809		1.74093	2.14766		1.64723		1.38544		1.88807	2.42589	0.743826				0.594157	0.993475	2.00387	1.36897	3.80105	1.79112	1.2979	2.25172	1.61997		1.66284	1.25634	2.21185	0.676007	1.78654	2.45693
P318	PI	PI(40:4)			13.739				0.24799		0.149531		0.15735	0.14885		0.208726	0.1568	0.149754	0.12163		0.199854	0.211426		0.222622		0.159345		0.207048	0.357862	0.206933				0.147662	0.198785	0.193371	0.276968	0.289495	0.223226	0.175848	0.227995	0.214823		0.218705	0.325758	0.223474	0.312015	0.193849	0.1619
P319	PI	PI(40:5)	PI(18:0/22:5)		12.741				1.44204		0.427236		0.408923	0.388771		0.524821	0.414601	0.454266	0.700167		0.477482	0.855228		1.23588		0.631472		0.623197	1.06206	0.772054				0.623933	0.347312	1.3663	0.472192	0.873857	0.62745	0.84909	0.61765	0.86147		0.521385	0.831861	0.922593	0.50496	0.7027	0.726236
P320	PI	PI(40:5)			13.254				0.318525		0.126029		0.0588471	0.151064		0.290759	0.114803	0.101261	0.138175		0.182269	0.187868		0.246148		0.168657		0.160167	0.283618	0.103701				0.137004	0.123446	0.168992	0.143081	0.609369	0.152828	0.265634	0.203999	0.257294		0.1624	0.210553	0.215596	0.225449	0.128846	0.186919
P321	PI	PI(40:6)	PI(18:0/22:6)		12.235				4.97476		1.80229		1.42352	1.83353		2.65668	1.66382	1.88197	3.42459		2.41647	2.91733		3.88642		2.94434		2.23198	2.50446	1.94492				2.25231	1.00796	2.57006	1.92951	6.17602	2.06965	4.11167	2.60376	3.24579		2.04716	1.9625	3.14173	1.52996	2.02873	2.98215
P322	PS	PS(36:1)	PS(18:0/18:1)		14.418				0.045588		0.314907		0.0283636	0.0644626		0.0760779	0.299903	0.66959	0.0411591		0.0890008	0.167684		0.0422308		0.247667		0.228555	0.0581777	0.0224031				0.0288307	0.117201	0.0960154	0.0218856	0.0457073	0.0453625	0.0997606	0.0301819	0.0718187		0.0442468	0.032048	0.0226567	0.0313445	0.0226706	0.0609808
P323	PS	PS(38:4)	PS(18:0/20:4)		12.924				0.0259585		0.296375		0.0369981	0.0483941		0.0838902	0.298808	0.519548	0.023987		0.0693505	0.0991764		0.117566		0.144425		0.161523	0.0215139	0.0211003				0.0636326	0.0891388	0.0232288	0.0227206	0.0336276	0.04708	0.0349178	0.0214634	0.0270515		0.0229647	0.0267232	0.0212015	0.0493978	0.0199169	0.0358455
P324	SM	SM(d30:1)	SM(d30:1)		9.034				0.59567		0.175526		0.217142	0.223585		0.33196	0.132116	0.168789	0.526615		0.416669	0.26148		0.440707		0.141672		0.300202	0.382734	0.339664				0.19949	0.317213	0.303134	0.102782	0.270795	0.384314	0.133348	0.509493	0.676876		0.233332	0.41542	0.364656	0.53844	0.409211	0.374979
P325	SM	SM(d31:1)			9.707				0.242061		0.0693499		0.107219	0.0981127		0.122727	0.0672866	0.0491454	0.28148		0.166049	0.106547		0.167888		0.0859329		0.135172	0.113224	0.114684				0.131855	0.10957	0.11391	0.0503255	0.142608	0.161365	0.0699285	0.224815	0.203392		0.0568285	0.202257	0.175314	0.299785	0.141218	0.0963549
P326	SM	SM(d32:0)	SM(d32:0)		10.994				0.409381		0.196512		0.255052	0.13797		0.257185	0.104505	0.158721	0.296282		0.301071	0.205391		0.406893		0.162639		0.199836	0.337353	0.234726				0.291376	0.188087	0.15753	0.0993325	0.414448	0.349224	0.168253	0.497687	0.357091		0.21606	0.401335	0.364028	0.494971	0.335878	0.303876
P327	SM	SM(d32:1)	SM(d16:1/16:0), SM(d18:1/14:0)	C074	10.418				16.6768		6.36789		7.7047	6.06082		8.99828	5.62348	6.13331	14.2395		11.8212	8.82281		11.2625		6.83979		8.36319	8.88445	7.33496				9.47415	8.99779	9.29552	5.43478	10.8614	10.728	7.38739	14.8254	10.9102		6.78325	13.0667	11.93	14.3836	9.12934	8.72367
P328	SM	SM(d32:2)	SM(d32:2)		9.256				1.26198		0.48754		0.677167	0.638972		0.67911	0.444711	0.545067	1.16605		0.902432	0.704874		1.03781		0.38463		0.791656	0.741961	0.555859				0.561605	0.694024	0.710404	0.433114	0.781338	1.05733	0.565004	0.955853	1.11297		0.588618	0.834591	0.914629	0.893735	0.824295	0.810683
P329	SM	SM(d33:1)	SM(d33:1)	C075	11.197				7.40883		3.91816		5.01407	3.41801		5.30312	3.90273	3.33094	6.66007		6.09004	4.63158		5.43315		3.86606		4.89268	4.34069	4.42439				5.54369	4.29171	3.78487	3.10749	5.99189	5.30049	3.77722	7.74637	4.80334		4.31248	6.80295	5.88037	9.1799	5.23785	4.12493
P330	SM	SM(d34:0)	SM(d34:0)	C076	12.602				3.3616		2.82737		4.44418	2.72062		2.74968	2.27156	2.5485	2.399		3.32275	2.55595		4.03319		2.27397		2.79403	3.25708	2.23387				3.32705	2.40134	1.93954	2.17746	5.83587	3.12204	2.84151	2.78879	2.66328		3.33824	2.78963	3.4255	4.20511	3.15091	5.14878
P331	SM	SM(d34:1)	SM(d18:1/16:0)	C077	11.983				101.878		76.4574		91.3026	73.2703		84.5972	74.7408	72.2798	74.108		83.7905	77.1419		86.7442		69.2449		99.9851	81.6971	67.8376				77.7787	81.7102	69.6461	78.4372	112.08	83.2005	86.4366	97.7904	76.3338		93.5338	93.8923	88.7777	107.166	84.9254	102.066
P332	SM	SM(d34:2)	SM(d18:2/16:0)	C078	10.668				20.9616		13.5145		16.5074	13.695		18.2157	12.8475	17.3759	18.3566		19.0157	17.7292		17.6359		12.7159		20.1169	17.2636	13.0364				15.1177	15.491	15.6579	15.7651	20.7481	20.7164	19.0974	20.4587	18.1375		19.442	18.7044	23.4245	18.2091	18.6445	20.5902
P333	SM	SM(d35:1)	SM(d35:1)		12.842				2.59461		1.91416		2.33486	1.50213		1.89633	2.18012	1.46907	2.52042		2.07825	2.11554		2.23844		1.90035		2.12765	1.92428	2.01522				2.42326	1.61181	1.60262	1.24763	2.80075	2.26126	2.27639	2.52197	1.79072		2.21544	2.50415	2.83121	3.33831	2.18234	1.901
P334	SM	SM(d36:0)	SM(d36:0)		14.293				1.28868		0.834514		1.0708	0.318645		0.584268	0.514269	1.07328	0.823142		0.545725	1.09922		1.25454		0.704722		0.595957	1.83831	0.590999				2.4742	0.543044	0.912842	0.299561	1.22389	1.30161	0.726773	1.16775	0.527482		1.27707	1.05097	1.68743	0.931975	0.865466	1.00545
P335	SM	SM(d36:1)			12.884				0.124602		0.0810572		0.123137	0.0347522		0.0862852	0.0551874	0.102216	0.0750943		0.107917	0.112753		0.114652		0.0796678		0.103638	0.10067	0.0519609				0.196605	0.061639	0.0449952	0.0375738	0.131705	0.0739462	0.108822	0.12836	0.0435529		0.160249	0.106999	0.156108	0.134472	0.127033	0.122877
P336	SM	SM(d36:1)	SM(d18:1/18:0)	C079	13.693				26.382		18.4201		22.4727	15.2911		15.6302	18.5841	19.4715	21.2327		20.7956	21.1264		22.4341		16.1745		22.7934	23.3648	15.957				24.5702	17.9668	17.0993	15.3864	26.2174	24.846	20.003	22.5374	17.7256		22.4876	25.6424	29.2464	25.8091	19.9866	22.6978
P337	SM	SM(d36:2)	SM(d36:2)	C080	12.285				9.64442		7.44402		8.7196	6.98942		6.45374	8.75316	9.27022	8.15911		8.44101	8.259		9.78388		6.42831		9.86674	8.12479	6.82592				9.28252	7.00094	6.54805	7.12874	11.0625	12.3553	8.41028	9.31531	5.18742		9.58645	6.88177	12.6928	10.055	9.59872	9.91095
P338	SM	SM(d36:3)			11.028				0.789881		0.552878		0.627466	0.518805		0.685157	0.568138	0.645021	0.659663		0.757051	0.527983		0.652067		0.402806		0.845826	0.495895	0.399315				0.494202	0.461399	0.464349	0.525266	0.804463	0.724113	0.791432	0.711145	0.359792		0.634137	0.714335	0.86953	0.721923	0.630777	0.695231
P339	SM	SM(d37:1)			14.217				0.193487		0.125584		0.241268	0.0492265		0.0906974	0.189041	0.135047	0.257057		0.123355	0.163007		0.148857		0.136008		0.140371	0.180808	0.236764				0.301634	0.0520066	0.178907	0.0607256	0.0948406	0.32697	0.185168	0.318758	0.0741983		0.183087	0.327101	0.490982	0.263876	0.0911164	0.0528862
P340	SM	SM(d37:1)	SM(d19:0/18:1)		14.527				2.1436		1.22566		1.31218	0.970657		1.39829	1.15126	0.87607	2.42433		1.56921	1.22034		1.73851		1.30783		1.69855	0.869659	1.20524				1.65615	1.1699	1.30799	0.817802	1.90411	1.55511	1.49492	2.0788	1.31397		1.33037	1.62365	2.09972	2.07366	1.56303	1.35921
P341	SM	SM(d37:2)	SM(d37:2)		13.175				0.312912		0.216686		0.221944	0.232117		0.226535	0.253779	0.183532	0.347599		0.259467	0.21063		0.293379		0.282758		0.283245	0.159916	0.212511				0.262439	0.14603	0.161328	0.152814	0.354268	0.306822	0.37744	0.249537	0.204778		0.308302	0.236308	0.471586	0.331126	0.299167	0.245714
P342	SM	SM(d38:0)	SM(d38:0)		15.626				1.02737		0.461968		0.741436	0.214433		0.642233	0.2906	0.661608	0.672766		0.433671	0.687663		1.40935		0.427541		0.513845	1.28083	0.382837				1.30214	0.523105	0.639662	0.266574	0.863202	0.893046	0.440565	0.91018	0.520041		0.639867	1.04477	1.07689	0.823727	0.590979	0.639618
P343	SM	SM(d38:1)	SM(d18:1/20:0)	C081	15.191				27.4818		15.2332		20.4237	14.1997		18.4041	15.4412	16.2566	25.4418		21.5633	19.2239		24.4723		16.6258		27.9833	21.7664	14.4869				20.2034	20.6016	18.7334	15.7672	24.8176	24.2494	18.6701	25.0591	18.5113		18.8685	22.7937	23.8584	24.1872	19.328	21.518
P344	SM	SM(d38:2)	SM(d38:2)	C082	14.001				6.08868		4.37383		5.53523	5.00404		4.45012	4.94749	5.67548	5.67864		6.00808	5.65314		5.31603		3.41532		7.56366	4.91838	4.19464				4.76148	4.86011	4.01927	5.33547	7.33629	7.21385	6.22834	5.44066	4.71958		5.9577	4.96568	7.60166	5.05604	4.25745	6.70362
P345	SM	SM(d39:1)	SM(d39:1)	C083	15.791				12.0042		5.58266		7.03782	4.86348		7.23271	4.73707	4.4958	13.1971		8.87892	6.65172		10.1087		6.18099		8.24586	7.87137	5.90809				7.55074	7.77873	7.88423	4.90543	9.33886	8.58068	6.0458	12.0759	7.81158		5.09623	9.64444	8.93493	12.965	6.83082	7.29879
P346	SM	SM(d39:2)	SM(d39:2)		14.773				1.3273		0.836561		0.893055	0.79336		0.860438	0.678574	0.681652	1.62018		1.10344	0.759061		1.18764		0.867223		1.11096	0.680703	0.652148				0.803216	0.755968	0.860389	0.649292	1.14925	1.04686	1.12113	1.3853	0.880897		0.781982	0.894778	1.29759	1.15071	0.992692	1.09253
P347	SM	SM(d40:0)	SM(d40:0)		16.579				1.77455		0.865111		1.18478	0.356553		0.884479	0.436671	1.18901	0.975406		0.682044	1.15582		2.30968		0.663675		0.797415	2.24436	0.483668				1.75652	0.842153	1.05732	0.293028	1.5305	1.20994	0.663429	1.28442	0.742173		0.983704	1.30528	1.07727	1.19539	0.825236	1.15773
P348	SM	SM(d40:1)	SM(d40:1)		15.616				1.27599		0.679488		0.52541	0.141032		1.12071	0.241313	0.509712	1.06039		0.469066	0.598996		1.68676		0.875255		0.365792	1.04114	0.390044				1.67919	0.498153	0.848558	0.21703	0.556744	0.757291	0.80495	1.27795	0.48513		0.643198	1.28573	1.6558	0.808889	0.605657	0.548803
P349	SM	SM(d40:1)	SM(d18:1/24:1)	C084	16.232				55.7231		33.5422		42.7198	29.3425		35.885	31.6627	36.7734	42.9494		39.6066	41.1104		52.8128		27.6162		52.6446	52.5955	29.9276				37.0801	44.9142	39.9602	34.7413	50.1692	44.6392	34.52	48.222	39.2243		38.3277	44.8786	40.7021	47.1937	35.7356	48.5425
P350	SM	SM(d40:2)	SM(d16:1/24:1)	C085	15.163				12.6011		8.18495		8.70618	5.30608		8.09138	6.85474	7.87976	14.4344		9.04517	8.00196		11.193		8.89697		9.69782	6.96786	6.21321				10.6041	8.10548	8.95163	6.54224	8.68567	8.98164	9.99541	11.5454	7.25234		7.18322	12.362	11.9232	11.963	8.80561	8.15615
P351	SM	SM(d40:2)	SM(d18:2/22:0)	C086	15.384				32.0297		20.7878		26.4854	23.4937		22.1128	20.7467	24.7284	27.9208		27.6617	23.981		27.6762		18.9062		34.4349	25.8295	17.8256				19.5461	24.5486	23.2219	22.5018	31.155	31.1088	24.4248	28.966	24.3315		25.4113	24.9701	29.2372	27.1964	25.8198	32.1078
P352	SM	SM(d40:3)	SM(d40:3)		14.012				1.37379		1.52424		1.12178	0.849845		1.1396	1.07439	1.19041	1.66702		1.47742	1.17839		1.16127		1.51488		1.32753	0.816586	0.878361				1.56481	1.63024	1.05062	1.06152	1.21664	1.1973	1.51003	1.76838	1.08991		1.50274	1.54689	1.71326	1.7552	1.70087	1.71792
P353	SM	SM(d40:3)			14.316				0.190946		0.134609		0.383584	0.400313		0.405145	0.338152	0.176255	0.331908		0.398096	0.227133		0.234872		0.130275		0.369849	0.184397	0.248216				0.198307	0.407041	0.195645	0.158907	0.481533	0.465976	0.207661	0.266158	0.20939		0.143248	0.204885	0.219127	0.354251	0.253383	0.318609
P354	SM	SM(d41:0)	SM(d41:0)		16.995				0.359554		0.143963		0.233741	0.0489354		0.168849	0.0606357	0.137058	0.195799		0.117563	0.196247		0.465329		0.123487		0.0970332	0.326331	0.0983368				0.375443	0.151749	0.188252	0.0442464	0.306549	0.195924	0.111106	0.265051	0.133965		0.149394	0.232609	0.192521	0.281076	0.149888	0.193605
P355	SM	SM(d41:1)	SM(d41:1)	C087	16.685				30.6715		18.4494		19.2397	14.0907		20.3952	13.5231	15.5865	26.2799		21.0165	21.9018		24.9331		15.0056		24.609	26.1099	16.0463				19.3668	23.3009	22.172	17.1525	28.7044	19.3781	18.3521	28.2166	20.4773		20.5693	24.4467	21.4892	26.5032	19.137	24.9617
P356	SM	SM(d41:2)	SM(d41:2)	C088	15.721				8.00093		5.38065		6.41039	3.70036		6.27595	5.16954	4.9785	8.51201		10.0958	5.56957		7.26055		5.57561		7.09399	5.32456	3.80208				9.91376	5.5308	5.44087	4.63956	6.79208	6.96567	6.31017	8.07638	5.51273		5.40959	8.71184	9.11655	8.50394	6.93307	4.98777
P357	SM	SM(d41:2)	SM(d18:2/23:0)	C089	15.943				15.7705		10.466		12.5135	11.0464		10.3741	9.266	9.40481	11.5243		8.29593	11.8183		14.4163		10.4422		13.882	10.9614	9.38954				8.31907	12.0719	12.1059	11.1111	17.1215	12.8263	12.4246	15.1265	12.4891		11.546	12.6092	14.713	14.8073	12.5802	15.8758
P358	SM	SM(d41:3)	SM(d41:3)		14.743				1.2228		1.30045		0.860302	0.946689		1.24747	1.05044	1.10345	1.89515		0.84633	0.819584		0.936253		0.98175		0.982608	0.824679	0.985484				1.51354	0.894189	1.12825	0.899566	1.55989	0.714485	1.51395	1.39463	0.798594		1.36864	1.25257	1.52211	1.37557	1.24481	0.619609
P359	SM	SM(d42:1)	SM(d42:1)	C090	16.539				2.26172		2.12289		1.88871	0.401785		0.718434	1.00553	2.85569	1.6216		0.864219	2.34514		3.19201		1.46181		1.01845	0.908173	0.949771				4.87809	0.839413	1.48108	0.701408	0.723431	1.51856	2.16355	1.6689	0.827656		3.07384	2.36838	2.37752	1.74338	1.25433	1.41994
P360	SM	SM(d42:1)	SM(d18:1/24:0)	C091	17.081				48.6261		32.6223		33.1078	25.2382		35.5114	28.5716	34.3693	39.2955		34.4872	42.9692		37.9189		26.5331		46.8614	47.1807	27.3713				31.7135	42.1173	36.9657	36.6381	48.8488	36.2223	34.9414	41.8646	33.3934		43.0888	35.5489	35.5587	36.146	31.3318	48.225
P361	SM	SM(d42:2)			15.748				0.791311		0.646822		0.602797	0.206729		0.541548	0.342065	0.648043	0.608913		0.472018	0.603044		0.747951		0.791318		0.418896	0.618441	0.326222				1.13185	0.447601	0.405208	0.285337	0.948727	0.460042	0.743455	0.567874	0.344761		1.10926	0.981256	0.987432	0.609956	0.827185	0.643114
P362	SM	SM(d42:2)	SM(d18:1/24:1)	C092	16.165				99.2994		76.382		69.2646	53.1133		69.572	65.0942	74.3622	66.2617		68.9714	75.1181		72.172		65.9985		90.44	67.1858	53.5228				77.6053	66.5593	80.3953	70.5458	81.556	70.4528	88.0058	72.0968	58.016		88.755	80.2256	85.114	70.1954	71.6184	88.8445
P363	SM	SM(d42:2)	SM(d18:2/24:0)		16.409				25.1759		17.3988		27.2175	25.2532		18.9284	20.477	22.1094	30.3873		29.3617	24.4955		27.1247		16.2058		28.8024	22.2225	18.9816				16.0519	26.4195	20.6873	23.8566	38.8927	30.4618	25.4253	32.2686	14.8667		26.3841	22.723	25.4053	22.2009	30.1835	41.1253
P364	SM	SM(d42:3)	SM(d18:2/24:1)	C093	15.322				52.0043		42.7421		44.7575	38.8873		41.9036	42.7125	47.7331	47.8079		48.0467	47.8238		44.5824		41.9461		58.3974	35.2801	34.1785				41.3167	42.6591	41.9961	44.5544	54.5511	44.627	54.1251	47.5898	36.6429		57.3304	50.8699	60.5536	46.1626	51.4671	55.9282
P365	SM	SM(d42:4)	SM(d42:4)	C094	14.232				1.26109		2.9172		3.06826	2.53989		1.63365	3.04302	2.90872	3.09055		3.66728	2.81964		2.31909		2.77091		3.04091	1.87782	2.20651				2.54566	3.31654	2.1054	2.25265	2.52141	2.60512	2.52436	2.49832	2.48458		4.06714	3.27718	3.82669	3.38926	4.21726	3.60176
P366	SM	SM(d42:5)	SM(d42:5)		13.218				0.132431		0.14907		0.135501	0.121199		0.11066	0.159073	0.199287	0.161612		0.203118	0.160178		0.0785642		0.136275		0.109027	0.171252	0.0712479				0.153544	0.201275	0.0778316	0.113408	0.192887	0.12921	0.132377	0.118894	0.121882		0.348483	0.123658	0.190273	0.164257	0.194032	0.168957
P367	SM	SM(d43:1)	SM(d43:1)		17.382				2.55337		1.69191		1.31535	0.802507		2.1153	1.22136	0.949154	2.39851		1.31281	2.14296		2.17473		1.31904		2.16167	1.90222	1.68696				1.19456	0.14734	1.54578	1.4555	1.69531	1.89219	1.30522	2.86501	1.10185		1.55331	2.03745	1.68743	1.8139	1.14948	0.150058
P368	SM	SM(d43:1)	SM(d43:1)		17.472				2.55337		1.37095		1.51622	0.802507		2.1153	1.58736	0.949154	3.11603		1.31281	2.14296		1.76997		1.31904		2.16167	1.90222	1.68696				1.47504	1.13615	1.54578	1.14154	1.69531	2.08185	1.30522	2.86501	1.10185		1.55331	1.90674	2.66187	1.94342	1.14948	1.37579
P369	SM	SM(d43:2)	SM(d43:2)		16.482				3.5782		2.51003		3.42035	0.984597		3.5734	3.23257	1.97028	4.74843		2.8273	2.77239		3.69401		2.63611		2.78352	2.19017	3.95571				4.53822	0.927334	2.84015	1.97317	0.685569	3.55633	3.91673	5.23035	3.50717		2.72294	6.03388	7.48691	4.05083	1.9006	0.395281
P370	SM	SM(d43:2)			16.608				5.5631		1.22984		3.94212	1.54173		1.60392	4.07415	1.06496	1.9702		3.84938	4.05827		1.49215		1.17693		4.23281	3.64527	5.05868				1.59314	1.50231	1.58115	0.983958	3.05618	4.01779	6.33734	6.459	1.45224		1.39292	7.67743	8.40123	1.32317	1.10166	2.12179
P371	SM	SM(d43:3)	SM(d43:3)		15.875				1.0751		0.613226		0.67465	0.513936		0.658034	0.593359	0.567694	1.03481		0.861792	0.956819		0.759258		0.726642		0.617245	0.468044	0.601824				0.664289	0.523854	0.783115	0.556563	0.967316	0.840322	1.00695	1.09319	0.630407		0.776805	0.784483	1.29372	0.729293	0.828031	0.748581
P372	SM	SM(d44:1)			17.835				0.199353		0.161332		0.212227	0.0963923		0.162189	0.142538	0.128632	0.248384		0.201217	0.218121		0.21796		0.163406		0.21897	0.221051	0.128485				0.155643	0.15999	0.135069	0.151387	0.233886	0.145957	0.214228	0.221844	0.146765		0.219243	0.242025	0.23563	0.160924	0.146477	0.169466
P373	SM	SM(d44:2)	SM(d44:2)		17.018				1.43385		1.00664		0.934826	0.472209		1.1161	0.62012	1.12923	1.4563		0.919078	1.04647		1.34822		1.66996		1.03882	0.786231	0.709725				1.30006	0.452432	1.18862	0.737905	1.251	0.893871	1.76086	1.26494	0.689324		1.26146	0.892096	1.38853	0.414283	0.702494	0.855042
P374	SM	SM(d44:3)	SM(d44:3)		16.331				0.801287		0.689606		0.746627	0.529989		0.753619	0.603357	0.788421	0.933914		0.803778	0.665071		0.84744		1.07608		0.818501	0.365076	0.537441				0.736954	0.557257	0.608762	0.701859	1.02596	0.582462	1.22798	0.84966	0.62045		0.954014	0.734447	1.07351	0.501024	0.810025	0.846991
P375	SM	SM(d44:4)	SM(d44:4)		15.51				0.157819		0.169182		0.198076	0.145778		0.181651	0.178821	0.166545	0.210246		0.287164	0.182651		0.184907		0.245854		0.237423	0.128305	0.138052				0.130465	0.230605	0.0773113	0.214158	0.335746	0.130996	0.266863	0.189852	0.193562		0.253785	0.194466	0.248027	0.125597	0.268912	0.211883
P376	SM+O	SM(d34:0)+O			11.166				0.303318		0.216429		0.231249	0.218101		0.273561	0.178083	0.160966	0.160844		0.291102	0.260361		0.395974		0.27466		0.260926	0.259838	0.1775				0.186428	0.294651	0.15444	0.129484	0.484516	0.207547	0.250923	0.411673	0.359414		0.333094	0.38411	0.342202	0.357992	0.323822	0.442711
P377	SM+O	SM(d34:1)+O			9.765				0.113646		0.0709502		0.144867	0.119736		0.157017	0.106632	0.083003	0.129213		0.144886	0.117469		0.111413		0.0933307		0.152948	0.093319	0.0536307				0.0615862	0.0891549	0.059103	0.0922177	0.200711	0.128602	0.156329	0.162592	0.13738		0.153832	0.141027	0.153971	0.205785	0.158393	0.173998
P378	SM+O	SM(d34:1)+O	SM(d34:1)+O		11.48				0.549498		0.486855		0.64899	0.487736		0.577656	0.467844	0.526174	0.536031		0.605495	0.533932		0.525922		0.418472		0.659326	0.462858	0.36127				0.435178	0.532259	0.437255	0.567671	0.731932	0.489928	0.697129	0.724437	0.529908		0.721387	0.450174	0.553211	0.815903	0.633812	0.722194
P379	SM+O	SM(d34:2)+O			10.212				0.177248		0.0853193		0.144724	0.120646		0.154212	0.108431	0.121353	0.157085		0.18549	0.122579		0.131897		0.0888771		0.155627	0.12485	0.0863143				0.0860866	0.124476	0.128246	0.153924	0.155448	0.171888	0.169168	0.222131	0.136752		0.16408	0.130793	0.162955	0.165678	0.185346	0.176489
P380	SM+O	SM(d40:0)+O			15.721				0.1643		0.142952		0.156689	0.113151		0.13369	0.0968754	0.11903	0.101736		0.147046	0.132402		0.227865		0.107859		0.176527	0.185325	0.105949				0.0736671	0.213483	0.0837301	0.0857858	0.265958	0.12311	0.141924	0.205508	0.173814		0.187852	0.197151	0.156209	0.221426	0.166378	0.278503
P381	SM+O	SM(d40:1)+O			14.516				0.390008		0.148711		0.226831	0.123915		0.162053	0.109381	0.0998065	0.176049		0.15625	0.127814		0.156199		0.134538		0.16742	0.0956276	0.11902				0.122663	0.161447	0.113776	0.187977	0.180047	0.148886	0.170643	0.554958	0.147308		0.190547	0.253271	0.215467	0.258253	0.170664	0.206593
P382	SM+O	SM(d42:0)+O			16.657				0.105743		0.109865		0.11928	0.0980418		0.101707	0.106663	0.0785857	0.104634		0.124291	0.122919		0.131891		0.0880704		0.158345	0.119097	0.106576				0.0607876	0.167909	0.0455045	0.093716	0.188667	0.0941572	0.137601	0.145428	0.141734		0.167939	0.141151	0.115249	0.147512	0.124486	0.200103
P383	SM+O	SM(d42:1)+O	SM(d42:1)+O		15.68				1.25382		1.22901		1.04018	0.918825		1.25158	0.963285	0.93681	1.01324		1.16438	1.21217		1.21826		1.20097		1.20157	1.00473	0.826201				0.87753	1.13746	0.791446	1.03954	1.75913	0.906052	1.64273	1.43769	1.1485		1.71671	1.33616	1.53456	1.25339	1.18947	1.84125
P384	SM+O	SM(d42:2)+O	SM(d42:2)+O		14.503				0.129147		0.148043		0.15907	0.157152		0.199671	0.17612	0.172635	0.154969		0.185422	0.143399		0.139488		0.171282		0.204279	0.0748803	0.123182				0.145538	0.151956	0.153642	0.206151	0.222574	0.110665	0.269779	0.185868	0.0984633		0.251791	0.184165	0.194229	0.196625	0.222727	0.231822
P385	SM+O	SM(d42:2)+O	SM(d42:2)+O		15.838				0.465618		0.479544		0.455169	0.163767		0.309342	0.212555	0.332773	0.454755		0.357199	0.351835		0.585457		0.377932		0.189469	0.276952	0.271667				0.355498	0.281897	0.641301	0.281105	0.331412	0.259979	0.475466	0.672199	0.350828		0.287836	0.334286	0.332397	0.325334	0.204004	0.290207
P386	Cer	Cer(d34:1)			14.091				0.362487		0.206342		0.184585	0.123521		0.252535	0.277152	0.25087	0.282372		0.273454	0.268925		0.29334		0.27273		0.23452	0.28605	0.169008				0.247002	0.242479	0.202462	0.385344	0.30277	0.238897	0.247889	0.323889	0.293053		0.287068	0.310892	0.274922	0.334076	0.173677	0.289439
P387	Cer	Cer(d36:1)			15.495				0.220605		0.097621		0.0873042	0.0328874		0.0982428	0.163788	0.150281	0.178062		0.156979	0.154004		0.189033		0.132546		0.103691	0.229419	0.102478				0.185059	0.108248	0.121508	0.210207	0.187898	0.194186	0.120435	0.199117	0.156707		0.0949713	0.180874	0.205356	0.126206	0.0646453	0.103342
P388	Cer	Cer(d38:1)			16.568				0.341296		0.155678		0.193679	0.119567		0.280789	0.245585	0.226447	0.344533		0.356364	0.238272		0.321603		0.249964		0.323141	0.373532	0.194107				0.230173	0.252763	0.26076	0.416357	0.301957	0.334533	0.212807	0.413569	0.353886		0.131017	0.36013	0.301824	0.29511	0.169864	0.191322
P389	Cer	Cer(d39:1)			17.028				0.192635		0.0767232		0.0826349	0.0461781		0.132076	0.0635476	0.0623596	0.254045		0.170235	0.09256		0.157267		0.108927		0.15139	0.139459	0.0980797				0.10608	0.105265	0.14852	0.137453	0.107886	0.149313	0.0821631	0.23672	0.184397		0.0239926	0.220343	0.138131	0.227651	0.0774999	0.0561447
P390	Cer	Cer(d40:0)	Cer(d18:0/22:0)		17.663				0.361294		0.146235		0.19405	0.0646164		0.19526	0.0379689	0.184874	0.202236		0.210604	0.132248		0.534513		0.147101		0.103378	0.474767	0.083008				0.346749	0.169808	0.144511	0.095537	0.318507	0.331301	0.0869735	0.230522	0.181087		0.146293	0.426418	0.286031	0.48224	0.172451	0.231699
P391	Cer	Cer(d40:1)	Cer(d18:1/22:0)		17.392				2.65445		1.36795		1.58482	1.08724		1.94076	1.38438	1.74644	2.28989		2.17185	1.71066		2.38961		1.43592		2.61237	2.94918	1.35905				1.66797	1.84845	1.83133	2.58874	1.96394	2.38079	1.45541	2.74041	2.77941		1.1665	2.80005	1.98959	2.62068	1.35084	1.45276
P392	Cer	Cer(d40:2)			16.564				0.124772		0.0502012		0.0296216	0.0202825		0.0981206	0.0618725	0.0598802	0.179366		0.108967	0.0748517		0.0790976		0.0939132		0.0948963	0.0938362	0.0587557				0.0925811	0.0638759	0.0998721	0.124981	0.059194	0.121286	0.0676384	0.160371	0.0945472		0.0351593	0.133898	0.12941	0.143534	0.0433128	0.0405056
P393	Cer	Cer(d40:2)	Cer(d18:2/22:0)		16.708				0.314995		0.14481		0.281524	0.177406		0.232261	0.282735	0.263834	0.290026		0.338794	0.214515		0.347446		0.192203		0.47611	0.331633	0.189772				0.191918	0.241659	0.225212	0.566359	0.304573	0.357015	0.241612	0.29786	0.389072		0.111055	0.359124	0.290151	0.28034	0.192368	0.200979
P394	Cer	Cer(d41:0)	Cer(d18:0/23:0)		18.012				0.211218		0.0698294		0.0695436	0.0227898		0.10919	0.0215795	0.0475601	0.136086		0.113767	0.0757952		0.282667		0.0766906		0.0414214	0.243721	0.0621052				0.185171	0.0726351	0.0829674	0.0498083	0.180218	0.152668	0.0369616	0.156685	0.105724		0.0678609	0.186679	0.138016	0.339572	0.106841	0.0903979
P395	Cer	Cer(d41:1)	Cer(d18:1/23:0)		17.765				2.48997		1.4256		1.56518	0.964616		2.01381	0.933362	1.10723	2.31192		2.01211	1.45406		2.11986		1.28995		2.23361	2.2374	1.42072				1.63061	1.47149	1.82851	2.29097	1.71673	1.91824	1.23133	2.44857	2.59233		0.990336	2.74871	1.8921	2.84964	1.30426	1.31988
P396	Cer	Cer(d41:2)			16.956				0.103761		0.0607755		0.0440528	0.0280083		0.115977	0.0928677	0.0576851	0.151971		0.0973585	0.0794509		0.0961351		0.106217		0.0982412	0.0779666	0.073373				0.0956952	0.0472885	0.0975734	0.132883	0.0689322	0.0824765	0.0827392	0.143183	0.0902209		0.0322075	0.129283	0.127837	0.124454	0.0548064	0.0307939
P397	Cer	Cer(d41:2)	Cer(d18:2/23:0)		17.143				0.276202		0.134364		0.210666	0.147586		0.214573	0.166498	0.155015	0.311691		0.317359	0.151439		0.282083		0.190771		0.329422	0.25122	0.179011				0.169676	0.189025	0.215882	0.387998	0.197269	0.307084	0.156194	0.306944	0.383335		0.0776956	0.313915	0.254423	0.305649	0.184544	0.143907
P398	Cer	Cer(d42:0)	Cer(d18:0/24:0)		18.324				0.451244		0.22007		0.219807	0.083585		0.289748	0.0731776	0.26941	0.313234		0.286025	0.239446		0.683624		0.190205		0.147527	0.673505	0.160446				0.502862	0.222013	0.230744	0.149819	0.507905	0.529268	0.147485	0.322867	0.25902		0.231049	0.645415	0.399903	0.754729	0.271024	0.298331
P399	Cer	Cer(d42:1)	Cer(d18:0/24:1)		17.624				0.392399		0.209472		0.132543	0.0390456		0.257339	0.0733687	0.238787	0.247529		0.128667	0.189898		0.367312		0.237402		0.100181	0.335292	0.10182				0.5584	0.111956	0.221433	0.128216	0.287852	0.308099	0.139519	0.320184	0.145431		0.217417	0.288942	0.397168	0.395539	0.13709	0.2401
P400	Cer	Cer(d42:1)	Cer(d18:1/24:0)		18.099				7.00849		4.71303		5.38769	3.84113		6.50066	3.94732	5.3365	6.3916		5.95626	5.91571		7.39143		4.35288		5.63364	9.20101	4.90073				5.2625	5.88741	6.26207	8.6982	6.14318	7.04589	4.18042	6.94622	7.5693		4.5603	8.51352	6.60804	8.239	4.54836	4.56975
P401	Cer	Cer(d42:2)	Cer(d18:1/24:1)	C095	17.344				2.93035		2.25676		1.85688	1.13983		3.23337	2.33463	2.61604	2.55359		2.10688	2.48796		2.29329		2.70089		2.8141	2.68211	1.7884				2.81459	1.68862	2.55007	4.26521	2.06669	2.63712	2.88614	3.38479	2.51636		1.9341	3.13665	3.25318	2.77105	1.73737	2.0653
P402	Cer	Cer(d42:2)	Cer(d18:1/24:1), Cer(d18:2/24:0)		17.537				1.54775		0.718819		1.3123	0.890742		1.12403	0.949352	1.10842	1.5555		1.54564	1.18799		1.48187		0.977341		2.3442	1.65919	1.04517				0.812949	1.32155	1.21015	2.3339	1.18092	1.79388	0.996866	1.50297	1.99377		0.679455	1.88077	1.47951	1.5088	1.14949	1.04363
P403	Cer	Cer(d42:3)	Cer(d18:2/24:1)		16.654				0.491695		0.331679		0.375934	0.279797		0.489938	0.587294	0.502742	0.58924		0.543706	0.453281		0.44337		0.488039		0.753861	0.459737	0.361719				0.407788	0.369754	0.436487	1.13408	0.409124	0.56306	0.552581	0.609403	0.536629		0.289951	0.669344	0.622997	0.47162	0.431856	0.356826
P404	Cer	Cer(d43:1)	Cer(d19:1/24:0)		18.31				0.933583		0.493282		0.824644	0.25748		1.06667	0.398853	0.29669	1.20597		0.862195	0.57896		0.960517		0.513709		0.852995	1.01257	0.882067				0.788914	0.30048	0.588917	0.333946	0.339664	0.679461	0.458762	1.17425	0.270712		0.244406	1.36607	1.26882	1.34839	0.321003	0.194818
P405	Cer	Cer(d43:2)	Cer(d19:1/24:1)		17.585				0.304228		0.224662		0.24569	0.0372069		0.245308	0.178182	0.10706	0.35216		0.266016	0.175443		0.36512		0.340387		0.318568	0.22158	0.255179				0.271061	0.0285767	0.303825	0.28907	0.187213	0.318134	0.346649	0.3436	0.305614		0.149383	0.401155	0.567267	0.413325	0.211383	0.0429488
P406	Cer	Cer(d43:2)			17.73				0.189577		0.123565		0.151576	0.0389368		0.347103	0.0311081	0.116001	0.341505		0.141251	0.145027		0.334171		0.0948505		0.0328328	0.22158	0.100858				0.175027	0.146914	0.336312	0.277491	0.187213	0.128841	0.0818328	0.424629	0.2882		0.087881	0.197875	0.17033	0.328279	0.137418	0.0886667
P407	Cer	Cer(d44:1)			18.666				0.126537		0.105555		0.122277	0.041541		0.18507	0.0533869	0.096817	0.227516		0.131446	0.108236		0.223203		0.0993635		0.153049	0.206594	0.102403				0.176256	0.0893907	0.123529	0.0936506	0.133993	0.16027	0.124476	0.195739	0.135501		0.116449	0.229537	0.191583	0.160013	0.142693	0.0770073
P408	Cer	Cer(d44:2)			18.028				0.110693		0.0822304		0.0425656	0.0238438		0.13383	0.0326185	0.0929613	0.15223		0.0318188	0.0727073		0.115832		0.133307		0.059699	0.0786975	0.0443414				0.133707	0.0247068	0.103211	0.0909223	0.0553442	0.0951669	0.116666	0.128263	0.0505349		0.0715598	0.10591	0.171054	0.0255887	0.0465633	0.0445701
P409	Cer+O	Cer(d42:0)+O			17.715				0.172183		0.104973		0.0879764	0.112146		0.131168	0.0495113	0.0580935	0.137849		0.161546	0.122972		0.200887		0.140102		0.141824	0.207871	0.101129				0.0606251	0.182255	0.0892539	0.125627	0.197676	0.115658	0.11988	0.190062	0.196407		0.163959	0.289329	0.145508	0.240928	0.137367	0.175771
P410	Cer+O	Cer(d42:1)+O			16.893				0.130682		0.0947576		0.0551417	0.054634		0.179167	0.0547462	0.0675736	0.129137		0.103428	0.121013		0.110101		0.157369		0.114975	0.115355	0.0638635				0.0612135	0.103927	0.0990043	0.128507	0.142951	0.0909127	0.125794	0.224033	0.123267		0.137318	0.178484	0.169872	0.153495	0.0993813	0.180734
P411	Cer+O	Cer(d42:1)+O			17.755				0.0815716		0.0689279		0.0604961	0.0197015		0.0720199	0.0217102	0.0557604	0.221363		0.0676202	0.048145		0.179034		0.0314791		0.0229138	0.148643	0.0337152				0.0810152	0.0821642	0.182318	0.100674	0.0393203	0.0424081	0.0554113	0.212007	0.145583		0.0230129	0.0397822	0.064244	0.0543541	0.0264729	0.0360226
P412	CerG1	CerG1(d34:1)	CerG1(d34:1)		12.426				0.545435		0.639062		0.692074	0.361779		0.700481	0.660684	0.434024	0.288338		0.368202	0.376655		0.384376		0.589666		0.446433	0.388321	0.397236				0.523884	0.500632	0.344147	0.454084	0.763886	0.380533	0.617225	0.383283	0.473426		0.434294	0.447594	0.44315	0.728395	0.490164	0.548153
P413	CerG1	CerG1(d36:1)		C096	14.1				0.0582262		0.0452106		0.0838146	0.103767		0.113271	0.105595	0.0451776	0.0449049		0.0805655	0.0722332		0.0314667		0.0694074		0.0534358	0.0476028	0.0476419				0.0504977	0.056217	0.0304809	0.0746676	0.11325	0.0898953	0.0947509	0.037435	0.0965721		0.0525386	0.0644347	0.140915	0.177006	0.0929841	0.0935653
P414	CerG1	CerG1(d38:1)	CerG1(d38:1)		15.475				0.319269		0.154732		0.260124	0.193307		0.236743	0.259241	0.167108	0.251036		0.296843	0.209116		0.235399		0.253636		0.249458	0.161736	0.160686				0.22396	0.196221	0.15855	0.229501	0.299317	0.249484	0.250769	0.198629	0.258057		0.165388	0.317377	0.337773	0.38131	0.291235	0.234183
P415	CerG1	CerG1(d39:1)			16.008				0.121839		0.0423308		0.0795909	0.0550919		0.116183	0.0811017	0.0349218	0.11203		0.103904	0.064946		0.0570325		0.080787		0.059066	0.0429637	0.062836				0.0776645	0.0603862	0.04281	0.0408964	0.092945	0.0780423	0.0693902	0.0874432	0.114646		0.0381672	0.115527	0.108212	0.167344	0.0997396	0.0595972
P416	CerG1	CerG1(d40:1)	CerG1(d18:1/22:0)	C097	16.442				1.40308		1.45609		2.36179	1.68108		2.50813	2.59773	1.62206	0.908305		1.82305	1.25419		1.88483		1.61988		1.34459	1.04623	1.40943				1.53316	1.12299	0.787096	2.04076	2.09132	1.30586	1.97701	1.20181	2.09603		0.960964	2.22086	1.25318	2.68511	2.09726	1.31808
P417	CerG1	CerG1(d40:2)	CerG1(d40:2)	C098	15.651				0.275811		0.188466		0.288972	0.271324		0.297515	0.303852	0.219468	0.206274		0.287083	0.215013		0.234318		0.214241		0.267698	0.149222	0.168745				0.173097	0.19233	0.142802	0.267327	0.32223	0.266638	0.280849	0.189405	0.275895		0.180383	0.271281	0.288147	0.301107	0.320528	0.266085
P418	CerG1	CerG1(d41:1)	CerG1(d18:1/23:0)	C099	16.864				1.09314		0.752967		1.32254	0.581908		1.44111	1.21038	0.476407	0.649429		0.799792	0.724645		0.782383		0.613472		0.843604	0.631928	0.632019				0.821611	0.640113	0.652929	0.744794	0.972943	0.564049	0.74735	0.854825	1.17319		0.510951	1.30929	0.750816	1.77191	1.39199	1.02249
P419	CerG1	CerG1(d41:2)			15.949				0.067448		0.0803157		0.0309417	0.0209653		0.0721566	0.0641091	0.0235143	0.114015		0.0468626	0.0415999		0.166114		0.045957		0.0302317	0.0609523	0.0236511				0.0683844	0.0672147	0.12551	0.0328288	0.109084	0.0486256	0.0864079	0.140192	0.0720355		0.0387663	0.0312337	0.0591248	0.0870421	0.0512243	0.0406782
P420	CerG1	CerG1(d41:2)		C100	16.112				0.142798		0.0825145		0.159195	0.179266		0.138565	0.172874	0.100494	0.154844		0.174918	0.0644058		0.101618		0.0735107		0.110286	0.0725351	0.148425				0.111078	0.0850342	0.0797512	0.139701	0.114802	0.1207	0.10539	0.0884756	0.144851		0.0846408	0.153069	0.170595	0.164377	0.0997659	0.0819009
P421	CerG1	CerG1(d42:1)	CerG1(d18:1/24:0)	C102	17.247				2.30897		2.51604		3.39937	2.56683		3.56562	3.8776	1.80062	1.48595		3.06004	3.43561		2.38877		2.81106		2.16042	2.14163	1.74072				2.59265	3.2458	1.5139	3.71403	3.83868	1.58219	3.30147	2.14415	3.13542		1.71893	3.5969	3.12326	4.0626	3.63995	2.2293
P422	CerG1	CerG1(d42:2)	CerG1(d18:1/24:1)	C104	16.391				1.85157		1.80274		1.55864	1.48311		2.09847	2.54378	1.71708	1.18268		1.3896	1.75192		1.23048		1.97761		1.65706	0.928486	1.19661				2.04835	1.47584	1.11063	1.98757	2.09711	1.06975	2.34681	1.09944	1.35422		1.57573	1.83965	1.94409	3.15439	1.95253	1.37653
P423	CerG1	CerG1(d42:2)		C105	16.584				0.375692		0.264387		0.394067	0.390215		0.439764	0.462267	0.307823	0.356654		0.482984	0.412646		0.307288		0.316646		0.415198	0.229008	0.313662				0.257389	0.406787	0.264508	0.494076	0.493943	0.365481	0.386052	0.301544	0.408447		0.319502	0.452118	0.395834	0.462996	0.610446	0.404731
P424	CerG1	CerG1(d42:3)	CerG1(d18:2/24:1)	C106	15.601				0.274537		0.299652		0.278265	0.311044		0.342767	0.40455	0.26062	0.243408		0.307182	0.289197		0.20047		0.322751		0.338745	0.147606	0.215417				0.253771	0.254315	0.182908	0.359648	0.383845	0.207918	0.366066	0.197243	0.259663		0.320998	0.328969	0.380393	0.395503	0.459529	0.295627
P425	CerG1+O	CerG1(d41:1)+O		C108	16.678				0.514845		0.409426		0.304439	0.223351		0.521937	0.196328	0.344642	0.273301		0.437648	0.515539		0.181277		0.401441		0.347407	0.434174	0.341392				0.130023	0.389001	0.249426	0.37653	0.390228	0.341628	0.415985	0.522216	0.524207		0.532645	0.315944	0.534027	0.418959	0.311761	0.444142
P426	CerG1+O	CerG1(d42:1)+O			15.938				0.416528		0.206188		0.218628	0.247433		0.300824	0.271626	0.20279	0.185864		0.221489	0.29012		0.250069		0.298656		0.244107	0.226521	0.192792				0.183584	0.219869	0.145289	0.248215	0.316729	0.267766	0.359537	0.310668	0.241891		0.269051	0.291439	0.396027	0.332751	0.261115	0.323316
P427	CerG1+O	CerG1(d42:1)+O		C109	17.059				0.316084		0.276486		0.232585	0.5135		0.310981	0.440061	0.16993	0.840237		0.259408	0.200649		0.463687		0.813172		0.812471	0.174097	0.135545				0.222988	0.183366	0.788507	0.316392	0.22348	0.220283	0.270827	0.472341	0.35969		0.945862	0.273258	0.21583	0.216503	0.262945	0.252472
P428	CerG1+O	CerG1(d42:2)+O	CerG1(d18:1/24:1+O)	C110	16.27				0.178508		0.259032		0.188888	0.102163		0.121485	0.0727496	0.208698	0.317564		0.223321	0.195442		0.320579		0.133704		0.104806	0.118574	0.114575				0.225479	0.127124	0.0959759	0.225904	0.0913266	0.0861123	0.229985	0.0778421	0.308171		0.153269	0.234527	0.176189	0.154201	0.114736	0.181307
P429	CerG2	CerG2(d32:1)	CerG2(d16:1/16:0), CerG2(d18:1/14:0)		10.244				0.262757		0.191434		0.151469	0.136645		0.267564	0.165901	0.113697	0.303709		0.188485	0.206301		0.171002		0.208656		0.18454	0.127702	0.184349				0.199777	0.207687	0.121301	0.129611	0.150894	0.209301	0.19595	0.203029	0.262889		0.158468	0.286723	0.295851	0.217507	0.202822	0.154542
P430	CerG2	CerG2(d34:1)	CerG2(d18:1/16:0)		11.782				2.87387		2.65546		2.97105	2.5771		3.92841	3.26868	2.5752	2.21383		2.58919	3.05081		2.21867		2.9581		3.22666	2.29594	2.55047				2.67888	3.18707	1.65105	3.23597	2.30854	2.42788	3.37978	1.86421	3.12964		4.22332	3.00385	3.14031	2.98685	3.03948	3.03175
P431	CerG2	CerG2(d34:2)	CerG2(d18:2/16:0)		10.487				0.19409		0.218298		0.196624	0.176415		0.319333	0.224039	0.209918	0.232515		0.169569	0.257477		0.168788		0.205025		0.217975	0.161546	0.199417				0.207644	0.225994	0.110616	0.216624	0.149904	0.246267	0.257492	0.143354	0.225062		0.254089	0.262945	0.307353	0.149017	0.238812	0.21151
P432	CerG2	CerG2(d40:1)			16.015				0.235101		0.154913		0.18484	0.154002		0.20057	0.158249	0.190584	0.152049		0.232187	0.158807		0.111905		0.118647		0.265325	0.161953	0.14556				0.137656	0.190621	0.101413	0.17907	0.246559	0.172827	0.191196	0.193015	0.253501		0.189804	0.171401	0.235489	0.258574	0.156364	0.297047
P433	CerG2	CerG2(d42:1)			16.854				0.240873		0.171335		0.209594	0.183816		0.249926	0.175013	0.212375	0.196964		0.292151	0.221013		0.154125		0.147623		0.302403	0.196159	0.207267				0.17544	0.237519	0.140929	0.251517	0.291965	0.189759	0.274542	0.203545	0.27924		0.256694	0.228325	0.277071	0.263153	0.215602	0.353934
P434	CerG2	CerG2(d42:2)			15.098				0.20549		0.18115		0.266295	0.204242		0.396485	0.285661	0.191583	0.189209		0.31368	0.223965		0.172961		0.229016		0.288381	0.133076	0.230213				0.143518	0.209369	0.0530014	0.318231	0.157013	0.154734	0.337049	0.161902	0.289729		0.52443	0.219708	0.303538	0.238771	0.364991	0.264891
P435	CerG2	CerG2(d42:2)	CerG2(d18:1/24:1)		15.966				1.06353		0.681612		1.19506	0.689671		1.50371	1.18175	0.848358	0.688381		1.14876	1.01469		0.784737		0.869772		1.04272	0.66378	0.901918				0.77899	0.825356	0.343394	1.51234	0.762187	0.717306	1.4932	0.70584	1.11502		2.03569	1.09877	1.00075	1.32082	0.993217	1.08952
P436	CerG3	CerG3(d34:1)	CerG3(d18:1/16:0)		11.368				0.641394		0.60871		0.887179	0.727101		0.779805	0.752205	0.685282	0.536249		0.952524	0.623292		0.6296		0.633896		0.927652	0.447702	0.62299				0.518818	0.893101	0.359802	0.759535	1.21508	0.596185	0.77722	0.765145	0.724771		1.16159	0.825057	0.727981	0.996338	1.11808	0.894275
P437	CerG3	CerG3(d40:1)			15.715				0.189326		0.169813		0.266911	0.271588		0.21591	0.237852	0.170927	0.244902		0.350599	0.174368		0.229739		0.166189		0.173871	0.114219	0.151185				0.108498	0.169115	0.123295	0.223872	0.494522	0.180404	0.336618	0.308576	0.238206		0.382781	0.237471	0.173179	0.267377	0.280873	0.45013
P438	CerG3	CerG3(d40:2)			14.795				0.0929225		0.0809491		0.129002	0.107111		0.0906871	0.094132	0.0713158	0.136229		0.164924	0.0592483		0.12564		0.061513		0.0893546	0.0420544	0.067352				0.0468909	0.071129	0.0430066	0.0851851	0.177577	0.0951865	0.123426	0.136007	0.0980394		0.136007	0.0736256	0.0946541	0.101375	0.141861	0.16782
P439	CerG3	CerG3(d42:1)			16.59				0.187859		0.154499		0.217062	0.202085		0.258623	0.197113	0.165745	0.21017		0.333071	0.208278		0.189605		0.170068		0.210569	0.124788	0.172872				0.0991581	0.205431	0.128492	0.23953	0.462049	0.171746	0.339058	0.244929	0.211326		0.381292	0.221	0.213563	0.225218	0.260554	0.413822
P440	CerG3	CerG3(d42:2)	CerG3(d42:2)		15.662				0.573291		0.469231		0.622736	0.448189		0.62646	0.457229	0.497114	0.573808		0.736639	0.493222		0.580184		0.560829		0.401309	0.292591	0.380799				0.336235	0.407944	0.376447	0.547178	0.955019	0.395005	0.941046	0.630769	0.544174		0.816828	0.606035	0.59201	0.549372	0.659982	0.744546
P441	CerG3	CerG3(d42:3)			14.747				0.179154		0.149919		0.202365	0.140341		0.178048	0.135649	0.143972	0.198584		0.235309	0.14743		0.21082		0.162408		0.156752	0.0748249	0.118876				0.117854	0.154521	0.111455	0.144819	0.286116	0.13513	0.325222	0.212553	0.169432		0.314637	0.172571	0.205364	0.177306	0.261572	0.222005
P442	DeoCer	DeoCer(d40:1)			17.508				0.10098		0.0365662		0.0293565	0.029656		0.0634384	0.0194998	0.0545037	0.0427844		0.0411855	0.0393255		0.0884865		0.047848		0.0856237	0.11172	0.0248847				0.0693672	0.080032	0.191883	0.045785	0.0527182	0.0840915	0.0237621	0.066083	0.0738531		0.0180185	0.195619	0.0407974	0.0329342	0.0418764	0.0369586
P443	DeoCer	DeoCer(d42:1)			18.218				0.126471		0.0453237		0.060768	0.0521444		0.0797272	0.0204334	0.0585128	0.0767357		0.0745429	0.0598297		0.125299		0.0551898		0.117184	0.142932	0.0583147				0.093285	0.11826	0.330336	0.102571	0.0691488	0.0958012	0.0371296	0.0912592	0.102058		0.0419105	0.314187	0.0504392	0.0699658	0.0585354	0.0362931
P444	SuCer	Su1CerG1(d34:1)			10.701				0.295747		0.143115		0.165998	0.171632		0.304035	0.161846	0.149542	0.158366		0.259758	0.169567		0.259618		0.163696		0.24267	0.179733	0.184605				0.215371	0.239865	0.265953	0.132161	0.429163	0.273877	0.240438	0.267801	0.23129		0.304867	0.281588	0.198838	0.363126	0.170745	0.425251
P445	SuCer	Su1CerG1(d42:2)		C112	15.038				0.11606		0.0925055		0.0619649	0.0644206		0.106801	0.0618683	0.071844	0.120562		0.0799418	0.0833055		0.0984466		0.123949		0.109688	0.0463183	0.061036				0.0832023	0.0438432	0.143102	0.0878341	0.126775	0.120696	0.11044	0.117119	0.1001		0.0906569	0.0653615	0.0918961	0.0909701	0.0815592	0.242194
P446	GM2	GM2(d36:1)			11.728				0.0738089		0.0683216		0.0801164	0.0992046		0.107016	0.0465518	0.0406795	0.0837597		0.150056	0.0913075		0.0599503		0.0588541		0.143752	0.0882302	0.0626706				0.0239259	0.0394087	0.0227564	0.149183	0.195754	0.123961	0.179853	0.080239	0.0860475		0.0833904	0.0576864	0.126807	0.0841751	0.078788	0.159674
P447	GM3	GM3(d32:1)			9.126				0.184251		0.0990438		0.102018	0.131884		0.144627	0.092886	0.0960484	0.182788		0.138961	0.136758		0.121825		0.109952		0.139338	0.0968344	0.128544				0.133466	0.131376	0.0836901	0.0894593	0.161731	0.132741	0.114316	0.175632	0.198306		0.12157	0.184659	0.199683	0.193511	0.146918	0.154058
P448	GM3	GM3(d34:1)	GM3(d18:1/16:0)		10.414				1.74448		1.85768		1.6727	1.63458		1.63919	1.47459	1.63573	1.43262		1.69766	1.70531		1.35462		1.67759		2.05388	1.60051	1.29147				1.58686	1.5761	1.15199	1.97437	2.17596	1.57219	1.7828	1.63046	1.82712		2.14137	1.76945	2.29661	2.04721	2.23486	2.3385
P449	GM3	GM3(d34:2)	GM3(d34:2)		9.338				0.144217		0.115974		0.125255	0.139194		0.13845	0.115308	0.139043	0.123693		0.124418	0.143527		0.0969073		0.0920322		0.179325	0.116788	0.11004				0.132191	0.124412	0.0851133	0.14686	0.164644	0.146082	0.124182	0.133533	0.132649		0.157819	0.154762	0.223262	0.150613	0.155388	0.164997
P450	GM3	GM3(d36:1)	GM3(d36:1)		11.909				0.49414		0.310296		0.316021	0.47398		0.361226	0.475674	0.524879	0.293111		0.394459	0.538678		0.27949		0.331799		0.788834	0.535069	0.539877				0.406414	0.488161	0.285581	0.564685	0.616747	0.396418	0.440725	0.503874	0.314473		0.632835	0.557733	0.73966	0.552767	0.487121	0.611276
P451	GM3	GM3(d36:2)			10.668				0.150288		0.0939358		0.106081	0.165051		0.11382	0.136099	0.17496	0.0901391		0.125904	0.166189		0.107542		0.112369		0.216227	0.134659	0.160383				0.128515	0.141822	0.0855189	0.159415	0.223765	0.167619	0.169583	0.175766	0.140473		0.202915	0.179356	0.360238	0.158526	0.166917	0.206589
P452	GM3	GM3(d38:1)	GM3(d38:1)		13.513				0.502697		0.167187		0.217084	0.293374		0.282549	0.187698	0.212365	0.288143		0.398362	0.319701		0.243032		0.221483		0.541183	0.339773	0.157781				0.365709	0.271044	0.297828	0.260949	0.523933	0.310669	0.233006	0.420063	0.341447		0.248702	0.386012	0.572237	0.377538	0.35522	0.385659
P453	GM3	GM3(d40:1)	GM3(d40:1)		14.887				1.60281		0.876282		0.998432	1.19404		1.28503	0.947522	0.972462	0.992645		1.43214	1.25757		1.00906		1.00516		2.10215	1.56142	0.650199				1.15377	0.917184	1.18006	1.28189	2.00477	1.27681	1.1334	1.24112	1.35327		0.920421	1.51091	1.72962	1.4505	1.35486	1.74292
P454	GM3	GM3(d40:2)			13.764				0.20385		0.117761		0.155628	0.255495		0.170292	0.148937	0.127303	0.128134		0.218519	0.138433		0.113863		0.151564		0.322515	0.142077	0.0940312				0.128206	0.100044	0.108923	0.162463	0.282643	0.1985	0.146246	0.155887	0.153545		0.133879	0.166245	0.260177	0.184242	0.189161	0.229397
P455	GM3	GM3(d41:1)	GM3(d41:1)		15.435				0.518527		0.236244		0.339524	0.447266		0.403558	0.271669	0.184034	0.262605		0.518693	0.362924		0.346336		0.322122		0.588576	0.373671	0.197505				0.419891	0.310934	0.366141	0.393951	0.696551	0.351955	0.292316	0.394401	0.444266		0.259242	0.600165	0.503938	0.634853	0.484427	0.503332
P456	GM3	GM3(d41:2)			14.497				0.105772		0.0596634		0.0548698	0.124014		0.102112	0.0697719	0.046915	0.080425		0.145047	0.0771446		0.0577148		0.0922581		0.150143	0.0445955	0.0596507				0.0656322	0.0572265	0.0581904	0.0852013	0.154948	0.0778143	0.0790965	0.0906559	0.109653		0.0628389	0.108907	0.149435	0.130658	0.123507	0.136035
P457	GM3	GM3(d42:1)	GM3(d42:1)		15.891				1.17737		0.779128		0.873972	1.23589		1.18357	1.0031	0.767778	0.719523		1.4207	1.25491		0.785778		0.963901		1.85855	1.28919	0.687809				0.938613	0.917933	0.903012	1.5294	2.0968	1.10398	1.09645	0.973322	1.16009		0.994713	1.48298	1.45705	1.39707	1.33391	1.78346
P458	GM3	GM3(d42:2)	GM3(d18:1/24:1)		14.831				1.96956		1.48506		1.29265	1.60271		1.96395	1.55204	1.5749	1.23648		1.90217	1.78728		1.14601		1.88288		2.54968	1.30809	0.918774				1.87671	1.14731	1.3748	1.96635	2.57804	1.28407	2.19593	1.51237	1.39799		1.68618	2.21107	2.6809	1.82418	1.90514	1.96732
P459	GM3	GM3(d42:2)			15.085				0.331335		0.221371		0.269209	0.500218		0.303799	0.337567	0.271915	0.23369		0.483954	0.346901		0.170919		0.310995		0.605626	0.255143	0.204638				0.175961	0.241095	0.208521	0.409402	0.555867	0.346973	0.345487	0.27003	0.347723		0.286793	0.371431	0.482813	0.378719	0.443723	0.534928
P460	GM3	GM3(d42:3)			13.712				0.298754		0.255631		0.208259	0.355894		0.326531	0.233762	0.286584	0.198371		0.351421	0.298763		0.142833		0.341482		0.435181	0.174617	0.163736				0.236062	0.19093	0.186024	0.342212	0.381016	0.214977	0.288332	0.249504	0.218662		0.307531	0.270484	0.505021	0.247514	0.420913	0.361965
P461	ChE	ChE(16:0)	ChE(16:0)	C113	21.147				0.250533		0.191463		0.410163	1.51198		0.161186	0.286889	0.241757	0.426151		0.2212	0.632759		0.220688		0.217141		0.330091	0.315271	0.214078				0.174204	0.199228	1.12434	0.328602	0.150184	0.246638	0.173953	0.515521	0.523039		0.17287	0.225719	0.182115	0.253367	1.04259	0.553776
P462	ChE	ChE(16:1)	ChE(16:1)	C114	20.662				0.43284		0.237002		0.358575	0.574187		0.226136	0.181543	0.490451	0.600494		0.320801	0.811787		0.366333		0.299274		0.315036	0.724108	0.340604				0.358015	0.393901	0.899134	0.361002	0.44447	0.441046	0.488679	0.49079	0.851697		0.491605	0.517987	0.583823	0.437483	0.740214	0.357769
P463	ChE	ChE(17:1)	ChE(17:1)	C115	20.913				0.11796		0.125287		0.207179	0.263635		0.100271	0.121282	0.139137	0.410426		0.0881025	0.527009		0.170746		0.151761		0.108113	0.167716	0.239				0.109984	0.0849313	0.445195	0.252995	0.145637	0.130746	0.240654	0.239309	0.345044		0.179306	0.126356	0.226707	0.207292	0.263549	0.147866
P464	ChE	ChE(18:0)	ChE(18:0)		21.492				0.0837646		0.0710888		0.180514	0.904298		0.0498638	0.0884487	0.0787396	0.29831		0.0658989	0.675562		0.0629844		0.0880315		0.0860471	0.156508	0.0689809				0.0396572	0.0110065	1.20944	0.18487	0.031958	0.0745841	0.093377	0.357497	0.393488		0.0857169	0.0799945	0.062222	0.109821	1.05386	0.374594
P465	ChE	ChE(18:1)	ChE(18:1)	C116	21.104				7.22935		6.34236		11.9745	19.3986		5.87024	7.09512	6.42588	10.2829		6.24109	13.8004		8.87034		6.90171		8.3546	8.88912	6.58219				6.67399	6.89027	23.9963	8.63965	7.29742	7.35155	7.96757	12.1271	12.4183		7.49525	8.33555	7.01298	10.1976	21.0731	12.8995
P466	ChE	ChE(18:2)	ChE(18:2)	C117	20.741				55.6216		50.4735		76.8892	120.745		51.6342	50.4444	44.3166	72.8687		50.4021	65.3626		61.9792		57.6883		68.0906	65.8838	54.486				51.0985	55.0039	134.101	39.8337	52.1835	54.1121	45.6271	86.3352	60.6788		48.7076	62.0861	46.1429	79.5758	147.066	66.5536
P467	ChE	ChE(18:3)	ChE(18:3)	C118	20.374				6.19955		4.84571		11.3989	25.8796		5.15624	2.7887	5.73678	13.7773		6.40288	13.6784		7.89915		5.79949		6.21194	7.46873	4.89553				3.66757	8.01493	22.4695	7.13845	6.84936	8.22723	4.31135	11.1695	14.0597		4.57005	6.05176	6.93176	5.93276	22.1064	12.3736
P468	ChE	ChE(19:1)	ChE(19:1)		21.251				0.0685753		0.0750193		0.163077	0.216186		0.056297	0.0502937	0.0568927	0.138653		0.0649952	0.198639		0.0482733		0.0625949		0.0824581	0.0503483	0.0938065				0.0239961	0.0358897	0.195541	0.151485	0.0745533	0.0490257	0.12411	0.0824414	0.196023		0.0677521	0.0466964	0.053676	0.0918359	0.27444	0.384669
P469	ChE	ChE(19:3)			20.588				0.117939		0.128834		0.231051	0.288771		0.117631	0.066322	0.0519559	0.168871		0.128753	0.121518		0.136842		0.113191		0.132431	0.132053	0.180163				0.0867735	0.120915	0.142631	0.155636	0.111345	0.0771527	0.136712	0.106834	0.231766		0.0975232	0.158031	0.0816662	0.142586	0.255247	0.658155
P470	ChE	ChE(20:1)	ChE(20:1)		21.415				0.0665079		0.0708039		0.135704	0.289542		0.0645402	0.052899	0.0441753	0.104292		0.06749	0.185705		0.0543666		0.0700043		0.0723049	0.0485951	0.0787248				0.0326964	0.0227168	0.309438	0.159009	0.0629135	0.0393227	0.102212	0.0825984	0.184085		0.0656108	0.0247209	0.0583566	0.0860871	0.327985	0.44994
P471	ChE	ChE(20:3)	ChE(20:3)	C120	20.812				3.32105		1.89476		3.05977	3.43201		1.36006	1.49409	2.81481	3.48538		2.37673	4.92171		2.10066		1.89032		2.46514	4.37721	2.09786				2.02562	2.65314	5.32666	3.36684	2.92569	3.56024	2.02723	3.85454	2.74561		2.67478	2.39733	2.97788	2.24767	2.785	3.58879
P472	ChE	ChE(20:4)	ChE(20:4)	C121	20.524				27.7171		33.9277		49.5843	94.1833		23.401	25.2624	26.9449	50.9545		34.9218	70.9084		31.3326		32.0144		35.0853	25.4565	31.8028				28.9567	31.028	98.6588	20.0779	40.0847	37.1327	38.3759	52.8564	52.0813		38.6984	25.949	44.6814	41.2283	109.137	62.4017
P473	ChE	ChE(20:5)	ChE(20:5)	C122	20.145				16.2099		16.837		15.0992	45.9639		10.1345	5.70309	8.40208	32.3485		8.35756	17.1038		30.2678		20.997		9.47191	5.19116	9.33594				14.1118	3.77279	119.121	3.87387	18.707	14.9244	33.7127	32.9056	22.8459		6.02473	3.72694	21.7752	2.71327	43.3816	37.7143
P474	ChE	ChE(21:5)			20.322				0.184843		0.206796		0.129421	0.245946		0.0911929	0.0499787	0.0575209	0.222377		0.108844	0.147347		0.18933		0.204585		0.0975635	0.071101	0.130922				0.0718374	0.0364203	0.438716	0.0538902	0.211794	0.108199	0.480132	0.154984	0.221729		0.0693271	0.0786836	0.200276	0.0391916	0.275583	0.898777
P475	ChE	ChE(22:4)		C123	20.845				0.182673		0.192648		0.164634	0.197187		0.110184	0.133405	0.169267	0.152857		0.232771	0.273947		0.0639956		0.128643		0.105779	0.0939215	0.168072				0.0704849	0.15912	0.10259	0.16833	0.198511	0.152	0.245744	0.134097	0.26437		0.236427	0.0778261	0.219477	0.191101	0.138897	0.481946
P476	ChE	ChE(22:5)	ChE(22:5)	C124	20.579				0.515771		0.751214		0.871953	1.25399		0.4928	0.55177	0.412772	1.26667		0.360424	1.06293		0.855337		0.911506		0.790999	0.65607	0.87871				0.465884	0.524279	2.54813	0.461983	0.816784	0.810697	0.774389	0.89512	1.2182		0.476127	0.376848	0.658243	0.65187	2.75832	1.44943
P477	ChE	ChE(22:6)	ChE(22:6)	C125	20.288				24.8807		19.2071		25.1936	48.5699		20.5605	15.0711	21.9263	44.8454		21.338	46.8329		31.4806		28.9522		23.7554	13.8694	19.9066				28.7586	12.7926	60.4373	14.3993	41.4235	27.249	34.7931	33.7202	36.0509		19.3519	17.3466	36.2922	14.1644	76.3017	37.0804
P478	ChE(C28)	Ch(C28)E(18:2)	Ch(C28)E(18:2)	C126	20.892				0.601891		0.851471		1.27188	1.58798		0.574905	0.624197	0.34779	1.04216		0.738882	1.09272		0.453761		0.636642		0.758166	0.405081	0.929283				0.267891	0.507037	0.91615	1.28248	0.624278	0.31071	0.813274	0.445064	1.6086		0.45326	0.431238	0.426959	0.937868	1.68853	3.88722
P479	ChE(C29)	Ch(C29)E(18:2)	Ch(C29)E(18:2)		21.019				0.402935		0.398315		0.594748	0.765301		0.38124	0.319212	0.151899	0.343305		0.579702	0.313867		0.283369		0.426802		0.463924	0.308443	0.43102				0.12977	0.288721	0.309975	0.59618	0.389831	0.268366	0.359869	0.195635	0.654557		0.270401	0.194135	0.287495	0.683908	0.884047	2.00387
P480	DG	DG(32:0)	DG(16:0/16:0)		16.423				0.202638		0.0222125		0.0137554	0.0159698		0.021372	0.0136181	0.0275521	0.079345		0.0153003	0.125398		0.0981856		0.0239887		0.0158613	0.529607	0.020948				0.0525285	0.0680135	0.106285	0.09784	0.0170421	0.0628239	0.0285865	0.0311602	0.112406		0.0447393	0.317282	0.0273671	0.0346634	0.0174119	0.0271416
P481	DG	DG(32:1)	DG(14:0/18:1), DG(16:0/16:1)		15.46				0.326847		0.0207846		0.0209373	0.0228159		0.0238155	0.0412955	0.0398121	0.137234		0.0232435	0.255791		0.160279		0.0226893		0.0486135	0.509259	0.0201672				0.0719315	0.0981246	0.189554	0.0896726	0.0287082	0.0869879	0.0341144	0.0565434	0.186202		0.0404119	0.390388	0.0499624	0.050149	0.0275656	0.0424365
P482	DG	DG(34:0)	DG(16:0/18:0)		17.287				0.179338		0.0341188		0.0123035	0.022119		0.026475	0.0254896	0.0257452	0.0828204		0.0223596	0.108258		0.138863		0.0123627		0.0189925	0.351246	0.0277382				0.0493624	0.0469177	0.12355	0.0548176	0.0211324	0.0614697	0.0462083	0.0527776	0.120754		0.124484	0.209437	0.0688596	0.06262	0.0203695	0.0634268
P483	DG	DG(34:1)	DG(16:0/18:1)		16.475				2.74647		0.668202		0.453203	0.226045		0.545344	0.661745	0.666537	1.12179		0.400626	2.287		1.62217		0.547529		0.645309	3.80401	0.31663				0.916571	0.844468	1.68899	1.33221	0.52492	1.12079	0.743611	0.932723	1.63125		0.912726	2.793	0.774766	0.690924	0.364309	0.512158
P484	DG	DG(34:2)	DG(16:0/18:2)		15.639				2.14337		0.598091		0.475872	0.279166		0.50501	0.548796	0.662824	1.13249		0.50474	1.4755		1.50914		0.692538		0.783146	2.15051	0.22307				0.873932	1.13364	1.39626	1.27637	0.495266	0.961731	0.689882	0.58212	1.05436		0.56689	1.68943	0.682826	0.540297	0.710234	0.440575
P485	DG	DG(34:3)	DG(16:1/18:2)		14.523				0.271206		0.065615		0.067129	0.0355402		0.0566734	0.0963299	0.0905126	0.181902		0.039709	0.235086		0.154264		0.132694		0.176577	0.33621	0.033506				0.107731	0.172677	0.128257	0.149565	0.0591995	0.108622	0.0905561	0.0969866	0.233835		0.0590582	0.291411	0.118667	0.0585532	0.116548	0.0588235
P486	DG	DG(34:3)			14.784				0.20868		0.0204822		0.0244029	0.0249252		0.0283404	0.0352231	0.0340372	0.101828		0.0287974	0.165037		0.154118		0.024577		0.048634	0.208588	0.0201167				0.048331	0.0729694	0.222889	0.0539053	0.0270384	0.0420088	0.0376481	0.0346171	0.0954808		0.0280863	0.19237	0.0278625	0.0390498	0.0285531	0.0475687
P487	DG	DG(36:0)			18.009				0.035746		0.00974092		0.00682861	0.00715752		0.00936396	0.00670431	0.00604366	0.01741		0.00897448	0.0258696		0.0357159		0.00614032		0.00755759	0.0679488	0.00654735				0.00640567	0.00883547	0.0314418	0.0115324	0.006673	0.0179087	0.0191778	0.0126474	0.0283977		0.0226797	0.0459816	0.0138717	0.0274597	0.00755726	0.0199686
P488	DG	DG(36:1)	DG(18:0/18:1)		17.33				0.748199		0.168882		0.0770897	0.0455947		0.0942231	0.148154	0.117322	0.320529		0.106391	0.535169		0.622663		0.10075		0.103534	1.05938	0.0699363				0.206055	0.133653	0.580301	0.186677	0.107411	0.26	0.193952	0.228961	0.466611		0.253155	0.737327	0.195452	0.199407	0.0677451	0.165683
P489	DG	DG(36:2)	DG(18:1/18:1)		16.535				5.26707		1.61627		1.2789	0.549635		1.78749	2.08173	1.75048	2.47811		1.14361	4.3929		4.24964		1.3205		2.37315	5.3039	0.728025				1.95395	1.36838	4.46545	3.01769	1.59163	2.37325	2.1898	2.31854	3.29701		1.97464	5.1475	1.8188	1.63948	1.00323	1.42458
P490	DG	DG(36:3)	DG(18:1/18:2)		15.745				4.72891		1.84535		1.54541	0.826429		1.93221	1.68688	1.73104	2.71882		1.57621	4.04615		4.14655		2.19353		3.01684	4.3834	0.524003				2.31007	2.33938	4.44226	2.87527	1.69228	2.25248	1.85206	2.24716	2.89725		1.50218	4.57085	1.65709	1.469	2.04089	1.5591
P491	DG	DG(36:4)	DG(18:2/18:2)		14.8				1.35862		0.641601		0.607914	0.391978		0.63603	0.465235	0.461616	1.13476		0.680408	1.30459		1.48379		1.08785		1.33139	0.9833	0.103849				0.814298	1.31433	2.02094	0.937115	0.497166	0.58146	0.548708	0.648744	0.85721		0.281698	1.28714	0.388186	0.393582	1.32365	0.401499
P492	DG	DG(36:4)			14.965				0.466016		0.295134		0.302668	0.158716		0.144321	0.239027	0.236242	0.599379		0.220123	0.655933		0.39064		0.288006		0.503413	0.560691	0.05547				0.452839	0.480356	0.996058	0.409624	0.321085	0.193	0.238032	0.346952	0.246444		0.0794103	1.08393	0.107041	0.294993	0.586024	0.179484
P493	DG	DG(36:4)			15.355				0.0856191		0.0282881		0.0295991	0.0327963		0.0302327	0.0316512	0.0266514	0.0344353		0.0330658	0.100469		0.0680326		0.0306691		0.0326681	0.228296	0.0273925				0.0257543	0.0456206	0.0514059	0.0324937	0.0375253	0.0375048	0.0354266	0.0401168	0.0444443		0.0847686	0.0879257	0.0394818	0.03768	0.0377483	0.0381426
P494	DG	DG(36:5)	DG(18:2/18:3)		13.715				0.112768		0.0385437		0.0579862	0.0511677		0.0605494	0.0572959	0.0464609	0.0822126		0.0608262	0.101666		0.0879536		0.0549003		0.10197	0.0864101	0.0623838				0.0468247	0.086311	0.210072	0.0776312	0.0672454	0.0740362	0.0692049	0.0775623	0.0789491		0.0653649	0.0708793	0.0798429	0.0640451	0.0892291	0.0841784
P495	DG	DG(36:5)	DG(16:0/20:5)		14.46				0.0403421		0.0183106		0.0199725	0.017882		0.0140109	0.0146143	0.0184929	0.0436669		0.0218798	0.048387		0.0248185		0.0157157		0.0170007	0.0929468	0.0173584				0.0171383	0.0202333	0.24071	0.0194698	0.0259855	0.032851	0.0165836	0.025519	0.0240705		0.0169259	0.0298967	0.0249827	0.038584	0.0230743	0.0219127
P496	DG	DG(38:2)			17.34				0.0845895		0.0236496		0.00823261	0.00973307		0.0272567	0.023614	0.0210604	0.0478633		0.00888944	0.060484		0.0689729		0.0133447		0.028864	0.0865945	0.00759789				0.0280108	0.0188133	0.0995306	0.0393743	0.0151836	0.034314	0.0271669	0.0341481	0.0545473		0.0390601	0.0851254	0.0302998	0.0126254	0.00880072	0.0137019
P497	DG	DG(38:3)	DG(18:2/20:1), DG(18:1/20:2)		16.672				0.0824599		0.0265735		0.013927	0.0138626		0.029203	0.0262649	0.0275553	0.0484629		0.0156044	0.0832656		0.0698824		0.0302605		0.0405956	0.0887167	0.0152298				0.0413564	0.04044	0.105579	0.0621399	0.0171898	0.0396766	0.0242052	0.0480195	0.0572084		0.0428525	0.0939065	0.0231498	0.0217165	0.0267169	0.0168954
P498	DG	DG(38:4)	DG(18:1/20:3)		15.974				0.106871		0.0263006		0.022865	0.0185629		0.0177746	0.0179633	0.046857	0.0716266		0.0210563	0.104453		0.0654863		0.0238875		0.0665361	0.193066	0.0139825				0.0406918	0.0752861	0.0993679	0.0760628	0.0178327	0.0496967	0.0182058	0.0566273	0.0711502		0.0380158	0.079611	0.0315919	0.0200596	0.0175586	0.0163561
P499	DG	DG(38:5)			15.091				0.031025		0.0193816		0.0182756	0.0235027		0.0218164	0.0237296	0.0178909	0.0249515		0.0258662	0.0277778		0.0324281		0.017443		0.0252137	0.0513936	0.0164554				0.0181608	0.0346857	0.0246414	0.0222797	0.0256348	0.0261225	0.0190817	0.0251239	0.0247513		0.0210227	0.0279549	0.0265104	0.0263069	0.0231167	0.0192657
P500	DG	DG(38:5)	DG(18:1/20:4)		15.453				0.462191		0.160504		0.129525	0.0681488		0.100253	0.119113	0.216605	0.328098		0.119884	0.506849		0.344675		0.121466		0.214078	0.752078	0.0575942				0.262569	0.244777	0.479506	0.118307	0.106975	0.21387	0.128476	0.232984	0.28933		0.209256	0.461857	0.231472	0.130368	0.0980642	0.207852
P501	DG	DG(38:6)			14.427				0.15583		0.0994269		0.0851894	0.0611065		0.0615063	0.0386885	0.107499	0.113958		0.094619	0.25845		0.154822		0.0678272		0.157585	0.338748	0.0302				0.0873408	0.259294	0.513657	0.034475	0.0546618	0.0560117	0.0473158	0.0705634	0.103512		0.0726209	0.183659	0.0828943	0.0659015	0.0971213	0.0583323
P502	DG	DG(38:6)	DG(18:1/20:5)		14.611				0.285174		0.0647308		0.0327815	0.0297055		0.0259574	0.0258103	0.0712486	0.312849		0.0331899	0.166076		0.305174		0.149509		0.0825964	0.216132	0.0280052				0.153005	0.0767276	1.63885	0.0424685	0.0388949	0.100506	0.136012	0.211095	0.17116		0.0273287	0.0880138	0.21402	0.0640832	0.030142	0.19356
P503	DG	DG(38:6)	DG(16:0/22:6)		14.963				0.202504		0.0616622		0.0297794	0.0143034		0.0315756	0.0245417	0.073065	0.198407		0.0153642	0.272531		0.110501		0.0904416		0.0447715	0.269586	0.012209				0.159464	0.0265481	0.208914	0.0302606	0.0592393	0.152801	0.0629539	0.119129	0.156846		0.0295028	0.0688035	0.142462	0.023525	0.0146854	0.0489773
P504	DG	DG(38:7)	DG(18:2/20:5)		13.345				0.142827		0.0426951		0.0204762	0.0227233		0.0233967	0.0221113	0.0412987	0.173641		0.0294188	0.105681		0.168203		0.108117		0.084841	0.145038	0.0243007				0.0642517	0.0340663	0.922396	0.0231259	0.0277656	0.031485	0.0615416	0.11423	0.0898951		0.0247701	0.030374	0.0824648	0.0300657	0.0302228	0.0873801
P505	DG	DG(38:7)			13.626				0.027191		0.0165171		0.0170991	0.0173088		0.0159895	0.0154604	0.0138471	0.0432335		0.0187804	0.0275149		0.0290338		0.0167732		0.0175025	0.0437513	0.0150863				0.0170229	0.0189175	0.0881939	0.0167084	0.0232809	0.0247222	0.018479	0.0216652	0.0378843		0.0174915	0.0238627	0.0415426	0.0263166	0.0202688	0.0195642
P506	DG	DG(40:5)			16.233				0.0396809		0.030676		0.0305635	0.028067		0.0280471	0.0272015	0.026749	0.0336346		0.0292532	0.035088		0.0409556		0.0308803		0.0303273	0.0345276	0.0252691				0.0307013	0.0292918	0.0361604	0.0297192	0.0330962	0.032593	0.0372579	0.0407499	0.0263259		0.0349096	0.0354955	0.0376235	0.0391596	0.0340267	0.0379439
P507	DG	DG(40:6)	DG(18:1/22:5)		15.528				0.126309		0.0514103		0.0330684	0.0145393		0.0349817	0.0382749	0.066833	0.154076		0.0135993	0.122312		0.129314		0.057863		0.0852779	0.139399	0.0114705				0.0990832	0.0221967	0.319074	0.0462961	0.0330393	0.0892399	0.0609946	0.0991726	0.12092		0.0337261	0.0909002	0.0962815	0.0275916	0.0201019	0.0695327
P508	DG	DG(40:6)			16.094				0.0232771		0.0179821		0.0170703	0.01555		0.0202237	0.0160055	0.0120428	0.0201437		0.0176248	0.0238086		0.0176247		0.017318		0.0160485	0.0248755	0.0137741				0.0186084	0.0157785	0.0234847	0.0190164	0.0136122	0.0212498	0.0213439	0.0216154	0.0181915		0.0231014	0.0156165	0.0161001	0.0227383	0.0152823	0.0225955
P509	DG	DG(40:7)			14.531				0.0470466		0.0243939		0.0291729	0.0267662		0.0211244	0.0232564	0.0240422	0.0697533		0.0299058	0.0365693		0.0349702		0.0407522		0.033732	0.0474353	0.0252341				0.0372318	0.0331896	0.167063	0.0382663	0.0350463	0.0370685	0.024726	0.0338491	0.0398375		0.0246246	0.0397649	0.0288165	0.0440977	0.0300229	0.0303842
P510	DG	DG(40:7)	DG(18:1/22:6)		15.067				0.518088		0.25155		0.140739	0.0459721		0.17322	0.143724	0.302769	0.752801		0.0731155	0.6399		0.404475		0.351274		0.234227	0.482388	0.0418267				0.478744	0.0490183	0.999514	0.0867423	0.28156	0.476564	0.294042	0.556082	0.461053		0.124752	0.13252	0.671218	0.0280308	0.0802585	0.23623
P511	DG	DG(40:8)	DG(18:2/22:6)		13.963				0.151875		0.0947535		0.0917431	0.0871128		0.0991293	0.0968052	0.091017	0.329408		0.102317	0.135796		0.175383		0.232488		0.0997158	0.151005	0.0949167				0.232408	0.112651	0.437748	0.106871	0.110782	0.141252	0.133562	0.115516	0.119467		0.115372	0.152024	0.137058	0.119611	0.109268	0.113466
P512	TG	TG(40:0)	TG(10:0/14:0/16:0), TG(12:0/12:0/16:0), TG(12:0/14:0/14:0)		18.78				0.936811		0.25678		0.0608415	0.0969371		0.478257	0.127447	0.173359	0.702567		0.101436	0.659652		0.217876		0.129835		0.0962402	6.68875	0.267031				0.0768135	1.72441	0.88229	0.498497	0.144787	0.516811	0.159799	0.453478	0.55896		0.169985	2.66003	0.0931802	2.19524	1.17778	3.33348
P513	TG	TG(42:0)	TG(10:0/16:0/16:0), TG(12:0/14:0/16:0), TG(14:0/14:0/16:0)		19.276				2.0348		0.300492		0.0387006	0.0650075		0.615187	0.111197	0.167794	1.53754		0.0600247	1.50447		0.470465		0.0927001		0.0649387	10.0597	0.563788				0.124366	2.04621	2.26965	1.13187	0.175262	0.79431	0.136186	0.539919	1.81439		0.237452	5.16289	0.0901993	2.95021	1.18217	5.56079
P514	TG	TG(42:1)	TG(8:0/16:0/18:1), TG(10:0/14:0/18:1), TG(10:0/16:0/16:1), TG(12:0/12:0/18:1), TG(12:0/14:0/16:1)		18.811				2.00124		0.251038		0.027161	0.0236792		0.793568	0.119874	0.329646	1.60509		0.0430137	1.65002		0.742418		0.122702		0.100316	10.0739	0.334812				0.128378	4.45013	2.25245	0.575988	0.132194	0.893877	0.166502	0.599851	1.20006		0.213135	5.87117	0.0690208	3.08143	1.19977	4.49497
P515	TG	TG(42:2)	TG(12:0/12:0/18:2)		18.339				0.636352		0.0555864		0.0124058	0.00973475		0.353305	0.0494168	0.136539	0.629878		0.00850678	0.667324		0.283926		0.0605853		0.0468071	3.60663	0.0641238				0.0363284	3.58791	0.739164	0.263177	0.0542918	0.329638	0.0746128	0.24407	0.316755		0.0699746	2.26772	0.00982591	1.36386	2.17672	1.32568
P516	TG	TG(42:2)			18.585				0.168168		0.00693205		0.00950402	0.00806055		0.0151023	0.0171818	0.0133877	0.0867801		0.00665796	0.103603		0.227615		0.00700268		0.0387783	0.448025	0.00877761				0.0501995	0.277231	0.513296	0.0131413	0.0066486	0.0311038	0.0068213	0.0306992	0.0817483		0.00829854	0.316905	0.00695182	0.0327554	0.0190817	0.0448288
P517	TG	TG(44:0)	TG(12:0/16:0/16:0), TG(14:0/14:0/16:0)		19.706				2.76957		0.620863		0.0472049	0.113249		1.29684	0.179034	0.194334	2.585		0.0864545	3.38257		1.40086		0.116788		0.148622	14.5403	1.19877				0.324521	2.03361	6.57331	2.281	0.327864	1.64354	0.211207	0.830461	4.42793		0.603882	9.46133	0.218734	5.26036	1.53788	8.58704
P518	TG	TG(44:1)	TG(10:0/16:0/18:1), TG(12:0/14:0/18:1)		19.288				7.61503		0.605753		0.0956053	0.111208		1.67406	0.374227	0.603012	5.13723		0.138805	5.08244		2.59596		0.253828		0.391844	24.9504	1.25968				0.522364	5.3852	6.6277	2.04453	0.565418	2.2782	0.44509	1.46077	5.67012		0.940322	15.8719	0.366591	6.02143	1.80159	9.18886
P519	TG	TG(44:1)			19.38				7.61503		0.605753		0.0956053	0.111208		1.67406	0.374227	0.603012	5.13723		0.138805	5.08244		2.59596		0.253828		0.391844	24.9504	1.25968				0.137381	5.3852	6.6277	2.04453	0.565418	2.2782	0.44509	1.46077	5.67012		0.940322	15.8719	0.366591	6.02143	1.80159	9.18886
P520	TG	TG(44:2)	TG(10:0/16:0/18:2), TG(12:0/14:0/18:2)		18.874				3.53568		0.194498		0.0640912	0.0532915		0.994926	0.240122	0.408659	3.30063		0.0782135	2.74036		1.42931		0.268369		0.313538	10.0655	0.424997				0.296737	5.14508	4.06244	1.12935	0.307275	1.02821	0.279155	0.762201	2.30955		0.441623	8.63094	0.162994	2.82676	2.99706	3.32571
P521	TG	TG(45:0)	TG(14:0/15:0/16:0)		19.889				0.383825		0.0771332		0.0778335	0.0565878		0.0803302	0.0703958	0.0800933	0.42659		0.0787888	0.516593		0.16307		0.113913		0.125542	0.602708	0.334464				0.115343	0.260519	1.10895	0.185417	0.0795743	0.140188	0.0916364	0.110143	0.390664		0.065732	0.775728	0.0997656	0.358389	0.113752	0.787721
P522	TG	TG(45:1)	complicated fragment		19.505				1.2064		0.0787152		0.0370882	0.0313213		0.148504	0.0794672	0.0364183	0.636859		0.0333481	0.567607		0.352682		0.0623307		0.0668874	2.08203	0.270464				0.090415	0.378421	0.598548	0.243738	0.091584	0.255021	0.0789796	0.202968	0.555286		0.0966688	1.9461	0.0741464	0.671821	0.0638932	0.874416
P523	TG	TG(45:2)	complicated fragment		19.115				0.413262		0.019085		0.0187065	0.0182472		0.0801717	0.0317991	0.0230416	0.348635		0.0149762	0.282219		0.129971		0.0219901		0.0389682	0.658144	0.0779429				0.0391457	0.201314	0.296843	0.108732	0.056481	0.0838671	0.0356435	0.08976	0.227269		0.0369468	0.742324	0.0261742	0.223497	0.105935	0.287798
P524	TG	TG(45:2)			19.272				0.151663		0.0277931		0.0121641	0.0125819		0.0225852	0.0639927	0.0279313	0.127401		0.0134025	0.184819		0.222368		0.0189178		0.0569503	0.232143	0.0694706				0.0898028	0.0719103	0.31744	0.0207096	0.0172406	0.100154	0.0768534	0.0416914	0.240115		0.0199081	0.150802	0.0519193	0.0547612	0.0169511	0.0197452
P525	TG	TG(46:0)	TG(12:0/16:0/18:0), TG(14:0/14:0/18:0), TG(14:0/14:0/16:0)		20.085				1.86487		0.883953		0.161361	0.41078		1.25658	0.377568	0.651936	4.93844		0.213597	7.54281		2.61167		0.388209		0.353022	9.1544	2.72733				0.822176	2.49899	22.2069	3.06775	0.685817	1.98848	0.497429	1.11341	8.60893		1.15307	6.96309	0.68597	4.70684	0.849394	8.83087
P526	TG	TG(46:1)	TG(12:0/16:0/18:1), TG(14:0/14:0/18:1)		19.712				25.0341		2.63228		0.668838	0.837493		8.23878	1.94453	2.19733	13.3684		1.02795	17.4219		10.7808		1.07946		2.45668	81.1104	5.06252				3.30235	9.40138	17.883	8.7815	2.18939	10.2646	1.91879	4.63175	23.4746		4.41907	53.366	2.48732	22.1966	5.97925	22.9539
P527	TG	TG(46:2)	TG(12:0/16:0/18:2), TG(12:0/16:1/18:1)		19.341				14.0116		1.25723		0.580112	0.510539		5.09868	1.42449	1.46985	9.94095		0.645867	10.4185		6.42043		0.989775		2.21916	43.3893	2.06289				1.89488	6.56262	11.0711	5.41352	1.50615	5.24116	1.31958	3.36229	12.6238		2.5893	31.0732	1.47473	12.329	10.2544	11.4182
P528	TG	TG(46:3)	TG(10:0/18:1/18:2), TG(12:0/16:1/18:2)		18.943				4.35644		0.322354		0.213099	0.166436		1.59024	0.4171	0.519496	4.01669		0.198228	3.86337		1.97715		0.459951		0.874109	10.164	0.423725				0.573959	2.75856	5.18945	1.25171	0.556106	1.45758	0.414188	1.01182	3.71285		0.745419	9.64956	0.424542	3.31806	2.86977	3.81629
P529	TG	TG(47:0)	TG(14:0/15:0/18:0), TG(14:0/16:0/17:0), TG(15:0/16:0/16:0)		20.265				0.547652		0.205943		0.0959563	0.117111		0.168444	0.208169	0.172075	1.20478		0.0850184	1.53082		0.543238		0.157484		0.168892	0.932944	0.793552				0.151296	0.518425	4.32184	0.661809	0.236206	0.340965	0.219256	0.316794	1.02857		0.229138	1.19794	0.142693	0.741253	0.131712	1.03547
P530	TG	TG(47:1)	TG(14:0/15:0/18:1), TG(14:0/16:0/17:1), TG(15:0/16:0/16:1)		19.915				4.68036		0.420392		0.256126	0.264493		0.564184	0.585032	0.404543	2.464		0.195537	2.47083		1.79869		0.409179		0.388777	5.27461	1.27428				0.83821	1.28448	2.50834	1.04951	0.613217	1.37073	0.649864	0.813967	2.64533		0.536337	6.22883	0.628325	1.84488	0.294815	1.91545
P531	TG	TG(47:2)	complicated fragment		19.545				2.62345		0.227047		0.14104	0.151455		0.364147	0.358967	0.22182	1.83412		0.129666	1.54608		1.06801		0.334124		0.387843	2.98761	0.513613				0.470297	0.761037	1.45001	0.546985	0.341393	0.70421	0.426878	0.510253	1.53764		0.272981	3.75634	0.438636	0.948252	0.332433	0.87489
P532	TG	TG(47:3)	TG(14:0/15:0/18:3), TG(14:0/15:1/18:2), TG(14:1/15:0/18:2), TG(14:1/15:1/18:1), TG(15:1/16:1/16:1)		19.179				0.5155		0.0232989		0.0427484	0.022749		0.137304	0.0335736	0.0680747	0.585213		0.0203392	0.570573		0.119246		0.104889		0.0389551	0.651614	0.103199				0.155114	0.246372	0.667115	0.152032	0.112271	0.246362	0.041632	0.187821	0.379997		0.0822715	0.900974	0.0488542	0.216967	0.13389	0.241893
P533	TG	TG(47:3)			19.282				0.5155		0.0397241		0.0312578	0.0224488		0.137304	0.075325	0.0680747	0.585213		0.0199	0.570573		0.277692		0.104889		0.0932175	0.154181	0.103199				0.155114	0.246372	0.667115	0.152032	0.101938	0.246362	0.11411	0.187821	0.379997		0.0823655	0.662411	0.0891511	0.149137	0.13389	0.168135
P534	TG	TG(48:0)			20.452				0.927811		1.92144		0.425166	1.27844		2.51182	1.15042	2.7359	8.05703		1.10386	14.3356		4.31558		2.39208		1.18006	9.64388	4.35129				1.34772	2.06364	43.639	6.41107	1.21114	1.8649	1.22497	3.34375	14.4295		1.97085	3.9752	1.50364	4.5093	1.00406	7.78948
P535	TG	TG(48:1)	TG(14:0/16:0/18:1)		20.089				73.0631		8.43283		5.57011	5.23668		13.3491	10.4245	13.4813	39.6527		5.24827	48.4228		38.66		7.66261		11.5283	107.964	19.8192				17.6466	30.6247	56.0174	29.9862	9.99774	34.3969	11.3757	16.8302	59.2661		16.2949	95.2548	14.6442	34.6827	6.63319	32.4328
P536	TG	TG(48:2)	TG(12:0/18:1/18:1), TG(14:0/16:1/18:1), TG(16:0/16:1/16:1)		19.746				75.3866		7.89216		6.72853	5.03372		19.8576	12.5346	13.1547	43.5891		5.60056	49.6918		38.092		9.02605		18.3413	117.784	12.577				17.4819	29.6957	49.7089	29.6316	10.3122	30.7589	13.0325	17.387	61.0747		15.3055	112.917	14.7599	38.1934	17.4489	35.1537
P537	TG	TG(48:3)	TG(12:0/18:1/18:2)		19.373				29.332		3.05767		2.7547	2.07619		12.1004	4.79973	4.44419	22.2704		2.43656	21.9684		15.3816		4.1539		9.46832	51.756	3.22979				5.92046	12.9228	26.3974	10.1677	4.50001	11.8574	4.24371	8.38997	24.9476		5.49031	52.5059	4.7095	16.6001	18.2497	19.5447
P538	TG	TG(48:4)	TG(12:0/18:2/18:2)		18.995				6.99536		0.784516		0.636005	0.518988		4.06196	0.989563	0.906741	6.37114		0.641512	5.20332		4.07314		1.03736		2.42386	10.7436	0.558135				1.01022	3.77532	8.31392	2.32456	1.07426	2.7455	0.86177	2.11589	6.13111		1.22312	13.4615	0.878444	5.21646	13.4409	6.05596
P539	TG	TG(48:4)			19.159				3.35604		0.281098		0.267687	0.311499		1.20654	0.46941	0.43904	2.44548		0.25651	0.65654		1.72462		0.344465		1.18089	4.20635	0.207688				0.445555	1.81267	3.38463	0.897176	0.457083	0.934607	0.402409	0.704896	2.49878		0.492956	4.68565	0.559994	1.93681	2.24226	2.59377
P540	TG	TG(49:0)			20.602				0.323865		0.348991		0.0771111	0.0924966		0.208378	0.23194	0.200175	1.4661		0.100707	1.93504		0.832598		0.207876		0.146672	0.777009	0.675484				0.200382	0.280821	5.56463	0.742506	0.18869	0.307877	0.259645	0.422207	1.35674		0.311327	0.780606	0.204123	0.534165	0.0918755	0.893762
P541	TG	TG(49:1)	TG(15:0/16:0/18:1)		20.282				17.64		2.36695		1.39564	0.884127		2.57102	3.30226	2.68563	9.21646		1.10552	10.3998		8.7551		2.24631		2.22044	15.5749	5.44583				4.37573	4.88118	10.5306	5.57395	2.51961	6.51215	3.69875	3.93279	9.28916		3.18044	19.8729	3.24521	7.20448	0.895904	4.48926
P542	TG	TG(49:2)	TG(15:0/16:0/18:2), TG(15:0/16:1/18:1), TG(16:0/16:1/17:1)		19.944				14.9777		1.87729		1.62387	1.03599		2.4575	3.22802	2.42453	8.53364		1.22115	8.18676		8.05097		2.64873		3.15263	12.9835	3.15752				4.20674	4.29645	7.52569	4.94168	2.45278	5.45933	3.51648	3.71704	8.57596		2.40576	17.2495	3.42333	5.18289	1.69473	3.31843
P543	TG	TG(49:3)	complicated fragment		19.591				5.16806		0.5679		0.596581	0.424666		0.96018	0.989192	0.802159	3.48751		0.502181	3.16404		3.01157		1.21182		1.45124	4.08212	0.780784				1.66512	1.71469	3.35407	1.2345	0.975568	1.68404	1.18234	1.56577	3.00892		0.706452	5.40739	1.24082	1.28217	0.855424	1.17061
P544	TG	TG(49:4)			19.267				1.17494		0.0607391		0.100649	0.0877577		0.179442	0.141035	0.0577477	0.87081		0.0879501	0.32634		0.787983		0.140625		0.359794	1.01888	0.152153				0.141707	0.256472	1.16864	0.172845	0.0927663	0.241014	0.0977458	0.358784	0.578334		0.119091	0.960001	0.0928473	0.146898	0.159067	0.250241
P545	TG	TG(50:0)	TG(16:0/16:0/18:0)		20.801				0.390144		1.71496		0.169833	0.515918		1.41399	0.684649	1.4085	4.77442		0.79428	11.0146		2.42833		1.59193		0.456395	4.24245	1.73742				0.528113	0.34987	29.5195	3.91609	0.531149	0.866527	0.871682	2.34498	8.96127		1.94149	1.10726	1.12607	1.91437	0.201507	4.5253
P546	TG	TG(50:1)	TG(16:0/16:0/18:1)		20.454				129.216		39.4212		22.9677	16.1684		44.117	32.6307	58.5541	78.1637		26.1935	116.758		98.0339		46.6462		35.6423	185.054	49.6331				63.9457	74.9243	159.6	94.7645	32.7251	98.6613	58.6963	50.5943	123.419		61.4494	165.095	51.7946	77.3363	16.0411	56.3586
P547	TG	TG(50:2)	TG(14:0/18:1/18:1), TG(16:0/16:1/18:1)		20.113				242.563		54.047		53.9002	31.5865		69.0788	75.6126	91.8234	131.999		42.5659	173.602		155.497		71.0805		88.4208	282.127	61.0275				100.971	107.628	153.227	144.412	57.6004	143.194	92.2587	87.9764	185.111		89.6338	265.604	91.9808	109.299	49.6423	84.2486
P548	TG	TG(50:3)	TG(14:0/18:1/18:2), TG(16:0/16:1/18:2), TG(16:1/16:1/18:1)		19.775				157.315		29.9102		35.4922	21.4053		44.77	44.6164	53.1394	97.2896		25.1644	115.827		98.8027		48.8443		78.6072	171.444	23.653				63.986	78.7346	121.397	81.6752	38.6631	78.4686	54.7072	54.8589	126.062		42.9766	171.324	50.6889	60.1283	47.265	58.1525
P549	TG	TG(50:4)	TG(14:0/18:2/18:2), TG(16:1/16:1/18:2)		19.444				51.0523		7.18886		9.82831	7.44976		14.6057	10.3971	12.5372	38.6431		6.96496	40.6146		32.3715		16.2974		29.2327	54.8386	4.66086				16.7269	27.5698	51.7811	21.7968	10.9119	20.3317	13.0399	17.4097	39.126		9.38764	59.1011	12.4923	13.6569	20.066	18.1547
P550	TG	TG(50:5)	TG(14:0/18:2/18:3), TG(16:1/16:1/18:3)		19.115				11.4324		1.01693		1.65667	1.70312		3.16199	1.70402	2.25361	9.0014		1.26944	9.22921		6.64586		2.73382		5.87168	17.484	0.604374				2.55795	6.079	13.9537	3.34588	2.2051	3.04194	1.87025	3.47739	7.34688		1.55716	12.4041	2.21213	2.70384	3.53171	5.25387
P551	TG	TG(50:5)			19.29				4.58131		0.429494		0.516731	0.748108		0.947637	0.571637	0.823523	1.29569		0.44504	0.535079		3.12223		0.842555		2.14722	11.7994	0.0983927				0.34411	2.87622	5.75475	1.09774	0.657314	0.29736	0.623128	0.320452	2.36407		0.816951	4.86485	0.195112	1.13062	1.11517	2.50183
P552	TG	TG(50:6)	TG(12:0/16:0/22:6)		18.82				2.46189		0.123025		0.129127	0.257639		0.541064	0.246705	0.329016	3.49073		0.159428	1.42151		1.42457		0.25459		0.939163	3.26923	0.0841917				0.270322	0.914128	4.50927	0.380309	0.360573	0.532715	0.464562	0.54329	1.99919		0.235356	1.83656	0.585024	0.333657	0.611774	1.39904
P553	TG	TG(50:6)	TG(12:0/16:0/22:6), TG(14:0/14:0/22;6)		19				0.201789		0.127315		0.0787137	0.0689063		0.190513	0.110176	0.329016	3.49073		0.0449869	0.534481		0.215215		0.13572		0.0418949	4.0107	0.145598				0.298941	0.217631	1.46193	0.0734002	0.0930315	0.43241	0.149628	0.54586	1.13553		0.0689887	1.02565	0.585024	0.250099	0.14514	0.403496
P554	TG	TG(50:7)	TG(12:0/18:2/20:5) PDE		18.494				0.415927		0.0362825		0.0176483	0.0343072		0.122326	0.0321769	0.0951906	0.528478		0.0139941	0.393626		0.316818		0.0755106		0.169648	0.782819	0.0241205				0.11956	0.143341	1.4421	0.0414249	0.0654384	0.167862	0.0538508	0.198431	0.386484		0.0432533	0.375733	0.132862	0.0509997	0.174854	0.452008
P555	TG	TG(51:0)			20.915				0.110181		0.201962		0.0316701	0.0464717		0.0838913	0.131776	0.0700553	0.58505		0.0604073	1.17009		0.372739		0.108279		0.0331356	0.226021	0.227804				0.0464466	0.0493707	2.96111	0.29012	0.0657824	0.119857	0.147718	0.188426	0.573408		0.182154	0.202872	0.0926668	0.195428	0.0849173	0.51104
P556	TG	TG(51:1)	TG(16:0/17:0/18:1)		20.611				14.5801		3.39752		1.13603	0.663757		2.30168	4.15075	2.50595	8.27412		1.42651	10.5792		12.0157		2.29329		1.95034	11.1883	4.42104				4.86241	3.59552	15.6272	5.14665	2.43574	6.72491	5.60766	4.61583	8.48556		6.35452	16.1196	3.8565	5.60648	0.669701	3.8133
P557	TG	TG(51:2)	TG(15:0/18:1/18:1), TG(16:0/17:1/18:1)		20.298				41.4592		9.08209		7.15787	2.9567		10.0451	15.7105	10.026	21.8204		5.36546	26.8907		28.5655		9.18931		11.0093	33.1427	10.06				15.7054	10.2844	23.9484	17.5424	8.57372	18.2362	16.4538	14.762	20.956		13.41	39.1079	13.1144	15.4633	4.67937	9.37774
P558	TG	TG(51:2)			20.613				1.82489		0.181842		0.12889	0.0491981		0.14066	0.301918	0.166925	0.770604		0.100129	0.574954		0.860609		0.0841406		0.190421	0.549002	0.453744				0.271585	0.14185	0.574033	0.214121	0.287231	0.538055	0.234382	0.365915	0.611996		0.149581	1.33651	0.303063	0.628095	0.0731093	0.264374
P559	TG	TG(51:3)	TG(15:0/18:1/18:2), TG(16:0/17:1/18:2)		19.975				24.5657		5.98432		5.69596	2.98571		7.71714	8.64229	6.12428	17.3038		4.52595	17.0361		18.0608		9.03975		9.95612	19.1017	4.49164				11.6111	8.80257	18.1182	10.6129	6.48558	11.4314	9.54409	10.726	13.9373		6.66513	25.0369	8.60817	8.7088	6.16051	6.40914
P560	TG	TG(51:3)			20.305				0.926468		0.0979121		0.117018	0.0379606		0.0895747	0.134332	0.101072	0.484539		0.0725782	0.266958		0.515139		0.0879771		0.149574	0.304914	0.167124				0.157971	0.125045	0.255973	0.12543	0.165281	0.258153	0.131986	0.180992	0.329958		0.0844389	0.720609	0.159993	0.316394	0.0595073	0.123804
P561	TG	TG(51:4)	TG(15:0/18:2/18:2)		19.649				8.20687		1.92496		1.95007	1.31231		2.64991	2.1126	1.78387	6.96935		1.70934	5.92565		6.25811		3.94279		4.19938	5.42461	1.1907				3.6999	3.92088	7.86562	2.90581	2.48909	3.23412	2.56467	3.58571	4.59742		1.52981	7.37403	2.56278	2.31457	2.61841	2.22859
P562	TG	TG(51:5)	TG(15:2/18:1/18:2)		19.392				1.5602		0.450598		0.432341	0.369343		0.631935	0.28258	0.335548	2.03281		0.260325	1.81843		1.9949		0.98009		1.12089	1.63443	0.22035				0.785126	1.18986	3.48212	0.47223	0.580439	0.636715	0.592241	1.03149	1.30614		0.228909	1.58509	0.677506	0.375004	0.637711	0.685115
P563	TG	TG(51:6)			19.061				0.46143		0.146635		0.0704297	0.0733119		0.114043	0.0545747	0.099204	0.775841		0.0721205	0.465668		0.389761		0.52589		0.216818	0.375797	0.0577639				0.205278	0.324202	0.97867	0.0470009	0.187597	0.161792	0.199748	0.328732	0.323316		0.0525406	0.221711	0.220842	0.0259797	0.116027	0.21332
P564	TG	TG(52:0)			20.873				0.0250507		0.018074		0.0228985	0.0399365		0.0135515	0.0150719	0.0105069	0.0218099		0.0150285	0.0323211		0.0343976		0.0119327		0.0156723	0.0329727	0.0133343				0.0220195	0.0169743	0.0509256	0.0215158	0.0143253	0.0179097	0.0129445	0.0283835	0.0290758		0.0263161	0.0384514	0.0185275	0.0274033	0.0441744	0.0246713
P565	TG	TG(52:0)			21.079				0.0439397		0.27496		0.0585581	0.120082		0.330711	0.113711	0.0908164	0.516336		0.214085	1.64843		0.240516		0.314596		0.0436128	0.347241	0.186138				0.0318277	0.0316854	5.30395	0.541417	0.0769181	0.139643	0.151653	0.487074	0.729695		0.498985	0.0479758	0.23203	0.276324	0.1272	1.4968
P566	TG	TG(52:1)	TG(16:0/18:0/18:1)		20.802				54.1263		19.7671		5.2143	2.91206		13.8143	17.1139	16.7921	31.7322		11.7241	56.6188		67.7899		16.1419		9.30103	70.6305	12.3086				30.2575	18.2478	98.3132	27.2181	11.7491	43.2507	28.1853	24.0804	49.5781		61.3247	72.4766	32.0052	28.2829	2.22607	23.1369
P567	TG	TG(52:2)	TG(16:0/18:1/18:1)		20.459				359.205		219.406		172.519	72.6557		230.498	278.793	231.272	305.61		143.985	257.297		298.616		195.529		169.461	499.041	153.936				284.753	206.172	424.824	237.708	192.755	368.111	290.407	278.92	225.534		271.604	505.455	245.899	262.226	112.841	198.097
P568	TG	TG(52:3)	TG(16:0/18:1/18:2)		20.16				334.811		256.198		224.181	127.392		277.423	253.303	277.773	351.534		210.195	419.704		294.187		304.096		341.069	466.91	133.74				311.018	291.311	408.578	381.004	211.117	355.961	298.376	312.594	376.553		270.476	479.65	254.125	275.024	228.15	244.146
P569	TG	TG(52:4)	TG(16:0/18:2/18:2), TG(16:1/18:1/18:2)		19.838				302.995		125.357		136.236	78.6327		152.299	122.09	141.612	227.325		123.103	263.777		283.48		206.8		218.737	283.974	44.7994				185.207	216.73	319.221	221.526	115.257	191.988	156.127	173.148	215.791		112.728	302.9	125.795	123.365	181.328	143.532
P570	TG	TG(52:5)	TG(16:1/18:1/18:3), TG(16:1/18:2/18:2)		19.537				99.0776		22.3998		33.2273	23.3871		39.1418	24.9406	33.3801	81.8355		25.5256	90.6628		92.9296		54.2191		77.1537	104.306	8.03483				46.1617	63.9703	121.415	50.9003	28.9958	46.9009	34.5563	49.2987	69.6242		22.4552	93.3126	32.06	23.7844	45.1575	40.4853
P571	TG	TG(52:6)	TG(16:1/18:2/18:3)		19.161				20.1282		3.33505		5.41995	4.92942		6.33317	3.55162	5.84719	22.6694		3.7438	20.5847		17.6947		9.83207		15.2588	21.3459	1.08549				9.01569	9.57952	4.28539	7.08349	4.98079	9.32702	4.17669	11.3509	21.1827		0.384753	15.5753	0.594204	2.73348	6.51049	10.5074
P572	TG	TG(52:6)	TG(14:0/16:0/22:6), TG(16:0/16:1/20:5)		19.253				20.1282		3.33505		5.41995	4.92942		6.33317	3.55162	5.84719	22.6694		3.7438	20.5847		17.6947		12.4009		15.2588	23.238	1.08549				9.01569	9.57952	34.8181	7.08349	4.98079	9.32702	3.13887	11.3509	21.1827		3.07614	15.5753	7.73093	2.73348	9.8374	10.5074
P573	TG	TG(52:6)			19.455				1.79535		0.357922		0.322039	0.198345		0.360795	0.193792	0.248879	1.7822		0.187182	2.03374		1.50822		0.754383		0.845418	6.40042	0.229451				1.84972	0.754766	5.51642	0.458342	0.295688	1.04229	2.89471	0.503916	1.63801		0.35014	1.98857	1.47935	0.19134	0.264435	0.430574
P574	TG	TG(52:7)			18.831				0.664231		0.39894		0.265145	0.136644		0.501842	0.300676	0.667401	3.89882		0.14687	3.35131		0.437398		0.355501		0.515447	0.187734	0.0178878				1.01432	0.340653	2.32475	0.211884	0.382258	1.07096	0.922516	1.54039	2.64566		0.328581	1.15312	1.35842	0.0524025	0.486683	1.04144
P575	TG	TG(52:7)	TG(12:0/18:1/22:6), TG(14:0/16:1/22:6), TG(14;1/16:0/22:6)		18.995				2.39619		0.35268		0.422951	0.735856		0.627963	0.388991	0.835401	3.88293		0.351817	2.79673		2.7036		1.34815		1.99556	4.10482	0.264769				1.11901	1.50036	11.5086	0.54327	0.640245	1.40059	1.0424	1.63925	3.06024		0.591951	1.77078	1.30259	0.339712	0.50118	1.85587
P576	TG	TG(52:8)	PDE		18.457				1.00271		0.250954		0.142861	0.163838		0.0295992	0.0203945	0.0157185	2.58036		0.0189372	1.63885		0.0552272		0.420183		0.0553895	3.24294	0.0699369				0.353854	0.0329392	4.89716	0.0199432	0.0181334	0.0283639	0.288298	0.815348	1.28171		0.259936	0.815081	0.477264	0.222993	0.0245995	1.62976
P577	TG	TG(52:8)	TG(12:0/18:2/22:6)		18.587				0.578058		0.0867075		0.0766692	0.109281		0.239185	0.0706336	0.147655	1.2187		0.0534899	0.750322		0.452132		0.241686		0.234031	1.46871	0.0343394				0.178987	0.173031	2.62882	0.0572314	0.14708	0.28598	0.142086	0.423153	0.577432		0.0977621	0.421907	0.303734	0.0843351	0.425216	0.705528
P578	TG	TG(53:1)	TG(17:0/18:0/18:1)		20.93				2.85215		1.09861		0.20284	0.152951		0.462644	1.02029	0.368481	2.09853		0.447051	3.4169		3.99336		0.490333		0.350913	2.16004	0.78102				1.03291	0.56664	6.54313	1.10836	0.575632	1.39962	1.73656	1.28104	1.97482		2.57595	3.11292	0.977985	1.41008	0.0983791	1.30523
P579	TG	TG(53:2)	TG(17:0/18:1/18:1)		20.619				26.7521		6.99611		4.58478	1.43191		6.74341	12.4209	5.34632	13.4942		4.77478	15.9208		22.9097		5.5442		7.272	16.8329	6.08803				10.7156	4.53	16.0078	10.6408	6.87366	11.9	13.8707	11.1898	11.6982		12.1715	21.8379	8.29919	8.88003	2.06003	5.44802
P580	TG	TG(53:3)	TG(17:0/18:1/18:2), TG(17:1/18:1/18:1)		20.323				27.7158		9.8787		8.14911	3.71837		10.2912	14.9319	7.79182	20.1539		7.96922	19.4984		26.3783		11.4068		13.3451	17.5462	6.05793				14.1117	8.39901	20.3337	14.4711	9.37469	14.121	17.3238	16.1393	14.643		12.9782	24.157	11.373	10.8713	6.13892	7.85297
P581	TG	TG(53:3)			20.613				0.784374		0.106424		0.100845	0.051173		0.089932	0.197609	0.0563475	0.291554		0.0751957	0.297811		0.428692		0.0797487		0.168457	0.19374	0.127867				0.161452	0.0928237	0.390563	0.123122	0.195023	0.174527	0.141056	0.258535	0.203017		0.103985	0.627953	0.14803	0.362518	0.0688205	0.196391
P582	TG	TG(53:4)	TG(17:0/18:2/18:2), TG(17:1/18:1/18:2)		20.005				12.6621		4.54532		4.81295	2.63237		5.37352	5.77832	3.49103	12.1787		4.51021	10.4529		13.7597		7.68014		8.44528	8.04898	2.13769				7.12358	5.48999	13.5659	7.04475	4.84202	6.4028	7.23298	9.16653	6.86082		4.91928	10.5253	5.63614	4.64117	5.33838	4.01113
P583	TG	TG(53:5)	TG(17:1/18:0/18:2), TG(17:0/18:2/18:2)		19.686				4.9749		1.34673		1.47695	0.977543		1.67894	1.6386	1.09089	5.16603		1.44733	3.6088		5.11385		2.86691		3.16794	2.37611	0.602717				2.43078	2.47037	6.57441	1.8724	1.74681	1.72998	2.1676	3.47307	2.79477		1.1159	3.72565	1.51566	1.12856	1.8829	1.3902
P584	TG	TG(53:5)			19.855				2.41008		0.515858		0.691252	0.482486		0.795947	0.836381	0.216401	2.32913		0.114703	2.00677		2.30817		0.754766		1.39697	1.43691	0.397663				0.946363	1.21889	2.54826	0.167592	1.09271	0.518197	0.850317	1.46815	0.784706		0.327734	1.52443	0.493814	0.500632	0.711112	0.866832
P585	TG	TG(53:6)	TG(17:1/18:2/18:3) PDE		19.38				0.105947		0.063678		0.480877	0.351604		0.343306	0.274643	0.359464	0.223715		0.24352	1.34295		1.29371		0.656783		0.971286	1.84923	0.114485				0.717825	1.00626	1.23671	0.314982	0.39975	0.094119	0.121879	0.121691	0.301508		0.0385163	0.19422	0.819806	0.198579	0.351752	0.711992
P586	TG	TG(53:6)	TG(15:0/16:0/22:6), TG(15:0/18:1/20:5), TG(16:0/17:1/20:5), TG(16:0/18:1/19:5)		19.539				2.09073		0.373457		0.33762	0.321787		0.212935	0.168133	0.568546	1.38915		0.155223	2.00257		0.908156		0.45263		0.826518	1.66905	0.267251				1.09965	0.924486	3.04237	0.208814	0.267823	1.16386	0.732302	1.51501	1.51933		0.355173	1.55897	1.15159	0.0928743	0.171901	0.969867
P587	TG	TG(53:7)	TG(15:1/16:0/22:6)		19.229				0.615481		0.125232		0.0769159	0.0832134		0.0911593	0.102856	0.106941	1.12995		0.0647793	0.675485		0.477296		0.36922		0.240043	0.458707	0.0740918				0.434679	0.20674	1.70848	0.0428782	0.173432	0.291868	0.323435	0.532935	0.460041		0.0780549	0.205637	0.507977	0.0296221	0.0763152	0.215032
P588	TG	TG(53:8)			18.872				0.096918		0.110362		0.215545	0.0206141		0.023644	0.194379	0.068558	0.325016		0.017555	0.163143		0.108856		0.137732		0.0686101	0.0777683	0.186904				0.215278	0.307277	0.479677	0.0685694	0.163169	0.158276	0.109818	0.130756	0.173575		0.0167065	0.634257	0.114129	1.2885	0.0304014	0.0354809
P589	TG	TG(54:0)			21.133				0.0373268		0.0316817		0.049745	0.10201		0.0245808	0.0309854	0.0356771	0.0610988		0.0270408	0.0786766		0.0374684		0.0291409		0.0370491	0.0386045	0.032844				0.0270377	0.0269167	0.137039	0.0494338	0.0269344	0.0322893	0.0342326	0.0603679	0.0635288		0.0382464	0.0407554	0.0322448	0.0442781	0.108056	0.063827
P590	TG	TG(54:1)	TG(18:0/18:0/18:1)		21.077				4.62177		3.1428		0.319346	0.317857		1.8042	1.75646	0.830422	2.82936		1.96749	6.06608		9.92689		1.92861		0.841909	7.22629	0.983273				2.82612	1.18023	16.0008	2.38058	1.1954	5.33541	4.07276	2.97902	3.66928		8.2921	10.6412	3.50511	4.84002	0.168531	5.13033
P591	TG	TG(54:2)	TG(18:0/18:1/18:1)		20.806				94.8495		27.6795		12.0296	5.08435		24.9935	30.2124	18.9462	33.5193		23.3329	51.8122		77.4473		24.6372		21.7057	81.4393	11.4095				33.5715	16.7228	53.7701	36.0113	24.0122	45.3634	42.8196	34.781	39.4449		58.7199	94.9933	32.3236	40.0182	4.80286	29.0555
P592	TG	TG(54:3)	TG(18:1/18:1/18:1)		20.49				196.828		86.0238		78.0939	39.8722		106.108	117.875	69.9529	114.693		95.3125	142.738		169.469		104.884		140.62	153.296	41.7318				92.2932	69.86	175.972	152.459	105.89	111.138	125.14	134.218	131.269		137.588	134.443	85.212	132.794	57.8942	100.711
P593	TG	TG(54:4)	TG(18:1/18:1/18:2)		20.183				176.793		92.4474		101.678	68.6127		117.232	106.038	81.1661	134.4		122.967	167		176.515		137.576		182.228	152.801	35.874				96.0425	106.021	196.517	165.086	118.339	113.267	122.459	138.348	130.579		130.593	198.204	83.0313	126.387	110.22	106.989
P594	TG	TG(54:5)	TG(18:1/18:2/18:2)		19.865				122.49		50.0874		68.3315	56.3547		90.6112	56.5485	50.389	105.884		92.7273	120.582		175.23		102.415		166.543	106.565	14.3971				61.7843	93.0622	200.376	117.491	85.601	66.3238	70.4636	87.9213	87.683		56.9329	145.946	46.0372	65.7657	122.54	72.1331
P595	TG	TG(54:5)	TG(16:0/16:0/22:5), TG(16:0/18:1/20:4)		20.03				42.4126		12.8854		11.0588	10.0074		8.6922	10.76	22.2623	31.0278		13.5378	50.7082		17.5605		11.126		27.0625	99.8348	6.87885				27.958	30.894	24.9986	11.1923	12.4339	27.606	19.3992	18.0166	21.979		24.224	33.592	21.2946	11.863	11.7569	14.1425
P596	TG	TG(54:6)	TG(18:2/18:2/18:2)		19.547				61.473		11.5592		26.0249	21.1307		32.3645	16.801	9.64578	56.6441		30.8654	59.8955		94.7707		45.1574		73.8275	11.6984	1.55644				14.9891	44.3096	86.892	38.2757	28.0233	34.5853	19.6386	35.0038	40.2857		11.185	54.802	9.47581	17.7378	71.4026	19.7293
P597	TG	TG(54:6)	TG(16:0/16:0/22:6), TG(16:0/18:1/20:5)		19.719				36.8664		19.9595		14.8021	10.7869		12.0497	10.7216	31.5893	36.1934		12.1302	45.1874		42.6401		21.2918		43.5626	92.3426	7.93439				43.4503	29.5058	116.664	13.5415	9.40229	46.6905	31.0912	26.7765	37.7846		19.3731	29.7111	36.6315	8.04246	14.9305	23.7853
P598	TG	TG(54:6)			19.882				7.34841		2.8703		1.8842	1.52703		1.53955	1.71632	1.93528	6.76549		1.17697	8.92813		7.65517		3.82089		2.91557	9.2123	1.83786				2.21674	2.85281	17.1662	2.1321	2.30003	12.1234	5.80191	4.73768	7.49077		1.34451	5.50975	8.52052	1.4432	1.40874	2.79799
P599	TG	TG(54:7)	TG(18:2/18:2/18:3)		19.199				11.6657		2.52973		6.7954	6.69596		9.07439	3.3473	3.38735	13.4642		8.36686	15.7183		27.1255		10.6946		20.5655	7.00131	0.49423				4.76422	12.4975	31.2504	6.65526	6.9932	4.47374	3.92241	7.43291	7.98395		2.29557	8.6285	3.19366	3.20232	17.1125	5.59853
P600	TG	TG(54:7)	TG(14:0/18:1/22:6), TG(16:0/18:2/20:5)		19.436				26.4997		7.61711		6.31515	5.12989		6.68301	4.96945	11.4004	38.2391		4.17474	29.8853		26.9494		16.8063		15.6312	34.4217	2.73052				18.6121	8.90636	73.1981	6.5161	7.89825	16.9254	16.2439	19.1529	23.49		5.41868	15.2356	24.8179	2.26661	5.29555	15.9698
P601	TG	TG(54:8)	TG(18:2/18:2/18:3)		18.841				2.9622		0.132299		0.972009	1.31068		1.17831	0.526626	0.523288	1.18376		0.674641	4.09457		3.83825		2.54676		3.06384	2.07448	0.0369882				0.562416	2.18636	9.88953	0.851922	1.02556	0.550146	0.189179	2.10684	0.52479		0.196188	1.58356	0.483962	0.283882	2.33718	1.7503
P602	TG	TG(54:8)	TG(14:0/18:2/22:6)		19.082				5.19051		1.52879		1.29263	1.39383		1.67192	1.13578	1.98223	11.3644		0.700696	5.637		3.98086		3.68035		3.55514	6.35216	0.604669				4.38472	1.16038	17.933	0.857241	1.86489	4.58547	2.7372	4.52511	5.91091		0.98338	3.18405	4.17279	0.370639	1.11357	3.3315
P603	TG	TG(55:1)	complicated fragment		21.231				0.167041		0.0930448		0.0424835	0.0754932		0.0719537	0.0962431	0.0484193	0.197133		0.0742912	0.438965		0.409926		0.0887501		0.0759432	0.317139	0.0828156				0.107175	0.0987679	0.796764	0.164842	0.0725161	0.259141	0.16964	0.145008	0.204693		0.176078	0.651125	0.0931491	0.186652	0.0709402	0.205234
P604	TG	TG(55:2)	complicated fragment		20.942				1.77397		0.491717		0.192434	0.118085		0.40457	0.560648	0.201518	1.02335		0.307815	1.50891		1.74185		0.389381		0.333752	1.36395	0.341653				0.507899	0.297236	1.57628	0.735817	0.369961	0.784163	0.876911	0.696687	0.843141		1.24329	1.83879	0.517242	0.852667	0.108775	0.487836
P605	TG	TG(55:3)	TG(18:1/18:1/19:1)		20.631				2.26983		0.624898		0.370276	0.175169		0.684856	0.961125	0.404399	1.1672		0.538283	1.34235		1.51097		0.664392		0.752744	1.37673	0.439365				0.670261	0.42121	1.4743	1.16391	0.65866	0.795385	1.25152	1.00381	0.873196		1.68465	1.88593	0.727576	1.0396	0.262664	0.542471
P606	TG	TG(55:4)	TG(18:1/18:2/19:1)		20.349				1.47655		0.59528		0.461192	0.32563		0.610234	0.704019	0.410203	1.17873		0.64171	1.13932		1.36365		0.819543		0.960873	1.10288	0.365486				0.667802	0.582937	1.30178	1.0774	0.7069	0.672346	0.82723	0.992915	0.725418		1.31434	1.33694	0.66502	0.932415	0.533687	0.566275
P607	TG	TG(55:5)			20.06				0.718843		0.273132		0.289546	0.234252		0.302351	0.374774	0.211217	0.744542		0.519348	0.564173		0.850723		0.398816		0.541882	0.446897	0.127922				0.362279	0.410204	0.77057	0.386531	0.394254	0.367824	0.341038	0.540104	0.424535		0.346103	0.457284	0.358634	0.419441	0.400726	0.345382
P608	TG	TG(55:5)			20.226				1.07263		0.437665		0.317306	0.150962		0.211382	0.433515	0.304209	0.990392		0.240157	0.961321		0.863335		0.327513		0.258206	0.996274	0.351983				0.728768	0.284741	0.845771	0.228573	0.219694	0.688218	0.611344	0.841521	0.521148		0.602094	0.617018	0.622558	0.258867	0.139868	0.538292
P609	TG	TG(55:6)	TG(16:0/18:1/21:5)		19.886				2.87444		0.760449		0.809423	0.572241		0.787137	0.903115	1.20134	4.91712		0.602284	3.2449		2.82071		1.67216		1.14166	3.34006	0.511158				2.39323	0.904217	4.85716	0.679553	0.934306	2.35159	2.13258	3.21409	2.06469		1.04233	1.54763	2.79019	0.458617	0.533306	1.85614
P610	TG	TG(55:7)	TG(16:0/18:2/21:5) PDE		19.613				1.9172		1.0244		0.378967	0.390509		0.416949	0.549633	0.780366	3.69839		0.314249	2.06171		1.75231		1.00886		0.678831	3.06785	0.259603				1.7318	0.62857	3.99983	0.260225	0.683372	1.38835	0.993233	2.00955	1.36389		0.499026	0.845139	1.61987	0.173168	0.356866	1.77678
P611	TG	TG(55:8)	TG(15:0/18:2/22:6), TG(17:1/18:2/20:5)		19.302				0.833389		0.290631		0.217787	0.146761		0.289261	0.203941	0.298546	2.13797		0.114876	0.97733		0.699436		0.849808		0.34464	0.588865	0.097815				0.860924	0.152507	2.25397	0.101019	0.403336	0.660046	0.569595	1.09812	0.554989		0.122881	0.300258	0.943686	0.0291664	0.139251	0.33491
P612	TG	TG(56:1)			21.131				0.066863		0.0347483		0.0545601	0.111884		0.0269601	0.0339846	0.0391304	0.0670128		0.0296582	0.086292		0.0410951		0.0319616		0.0406352	0.0423412	0.0360231				0.0296547	0.0295221	0.200316	0.0542187	0.0341493	0.0354147	0.0375462	0.0662112	0.069678		0.0419485	0.0447003	0.0353659	0.0548886	0.118515	0.0700051
P613	TG	TG(56:1)	TG(16:0/18:1/22:0), TG(18:0/18:1/20:0)		21.368				0.450487		0.225101		0.0893367	0.184064		0.443125	0.175664	0.133132	0.668069		0.301451	2.36518		1.10863		0.329995		0.307286	0.946272	0.147891				0.23629	0.214992	6.27368	0.629607	0.173182	1.21543	1.25422	0.566476	0.939967		0.515406	4.61287	0.312805	0.529836	0.237322	0.896967
P614	TG	TG(56:2)	TG(16:0/18:1/22:1), TG(16:0/20:1/20:1), TG(18:0/18:1/20:1), TG(18:1/18:1/20:0)		21.072				4.235		1.0787		0.39404	0.139973		1.61073	1.10072	0.554015	1.62846		1.16386	3.12758		4.41345		1.30434		1.32548	4.95505	0.524211				1.63268	1.0668	4.2587	1.65832	1.02955	4.20238	2.23844	1.66258	1.92498		3.43244	11.4522	1.38718	1.89613	0.169415	1.30343
P615	TG	TG(56:3)			20.559				5.34929		1.71476		0.6641	0.177631		0.075525	1.99909	1.37696	2.60193		0.0646362	3.19451		3.1894		0.0708395		2.9179	3.61855	0.0523062				1.32895	1.26817	3.71374	3.07021	0.0712836	3.78689	3.18058	0.093221	1.77428		4.21675	4.69177	1.63993	0.223194	0.458109	0.117303
P616	TG	TG(56:3)	TG(18:0/18:2/20:1), TG(18:1/18:1/20:1), TG(18:1/18:2/20:0)		20.826				7.66181		2.48971		1.54294	0.628508		3.72087	2.90313	1.93395	4.00027		2.92823	6.29249		7.75029		3.62175		4.03668	7.60532	1.12671				3.21288	2.49994	6.44494	5.3529	2.97413	6.44909	4.38147	4.1969	3.57222		8.21863	13.9213	2.99839	4.30422	0.861574	2.44643
P617	TG	TG(56:4)	TG(18:1/18:2/20:1)		20.56				9.79951		4.37121		3.5559	1.78014		4.75326	4.19257	4.19936	7.04083		5.15414	8.10407		9.29433		5.87593		7.6298	10.4444	1.61768				5.2728	4.89863	8.37168	10.4963	4.49145	7.82082	5.22039	7.41534	5.51446		9.72379	9.87748	4.27706	5.23317	3.04708	4.01827
P618	TG	TG(56:5)			20.244				14.7467		4.50259		5.16748	3.05048		5.03688	6.29355	10.0572	7.58693		6.09711	19.6404		11.0607		6.06834		8.78457	37.2671	3.07557				8.86694	16.6988	13.2847	27.8059	4.54474	10.5852	4.9202	7.98545	21.11		8.84978	26.0105	8.50235	4.65577	5.09087	5.23824
P619	TG	TG(56:5)		C127	20.367				26.3233		16.4016		10.3477	5.59545		10.1282	11.2299	16.7068	17.4419		12.0024	26.0806		24.2768		12.6551		15.3969	37.2671	4.42739				18.7779	16.6988	20.4477	18.939	8.49708	20.9716	12.6992	21.7872	21.11		19.3579	26.0105	17.5371	9.73062	6.43723	13.3877
P620	TG	TG(56:6)	TG(16:0/18:1/22:5)	C128	20.032				57.1197		31.5589		27.5578	17.5961		25.4788	24.9129	39.7759	63.7454		26.4398	62.747		55.9103		34.0726		46.4798	60.4339	11.1206				51.5026	28.3989	98.0812	38.0525	23.0529	51.0931	34.7094	55.1242	43.3321		38.912	47.9523	43.6971	20.7591	23.3386	41.3089
P621	TG	TG(56:7)	TG(16:0/18:2/22:5), TG(18:1/18:2/20:4)		19.725				32.6755		15.5041		14.0576	9.22305		13.5028	9.66127	19.8312	37.2048		13.8719	36.9512		28.3044		24.6133		38.3859	33.541	4.73564				24.652	18.5864	76.9353	17.3216	12.3151	20.8967	19.7201	29.2498	24.7683		17.4361	22.4435	24.4691	10.5983	16.4949	23.6932
P622	TG	TG(56:7)	TG(16:0/18:1/22:6)	C129	19.885				70.2573		34.1526		29.1183	15.3021		27.2898	26.2284	46.437	92.9127		13.0244	80.0484		64.811		48.2775		32.1457	71.2159	10.1975				82.4952	10.3243	117.353	18.2197	38.3147	85.0296	51.4829	72.8207	61.9026		25.2116	31.5897	76.7811	10.0751	11.4896	38.4231
P623	TG	TG(56:8)			19.408				11.5879		4.82303		4.14654	4.83677		4.49494	1.81808	6.40992	17.4385		4.85706	15.0009		12.3202		11.5866		11.0033	11.6042	1.16213				7.32257	6.80092	37.7019	4.56536	4.30851	6.41372	7.67551	10.6978	8.55629		4.52314	6.75288	9.82001	1.9483	6.45704	10.0865
P624	TG	TG(56:8)	TG(16:0/18:2/22:6)		19.539				46.9589		23.9792		18.7224	9.36819		19.0197	15.2459	27.2926	75.4164		10.8028	56.0658		43.0749		54.7714		29.0759	52.8325	5.10886				61.8172	11.3769	114.759	12.4506	26.231	54.8202	29.3671	46.3379	40.454		13.3353	22.5302	52.4578	4.28162	12.5932	24.8338
P625	TG	TG(56:9)	TG(16:0/18:3/22:6), TG(16:0/20:4/20:5)		19.088				3.68824		3.08593		4.24948	4.03949		3.57005	2.42437	5.84192	21.7786		2.48045	4.34746		4.66676		12.867		9.04049	3.06297	0.572221				9.9488	3.00434	37.285	2.65298	4.49644	8.06281	7.52097	12.4138	9.70928		2.57694	4.97194	11.1478	0.518127	2.44806	9.44865
P626	TG	TG(56:10)	TG(18:3/18:3/20:4) PDE		18.74				1.32774		0.405746		0.43546	0.786489		0.450209	0.192118	0.638301	3.33748		0.238662	1.86051		1.81384		1.59574		1.49501	1.01669	0.0733995				0.907809	0.572548	7.95645	0.227615	0.568099	0.784988	0.759424	1.80213	1.14736		0.174185	0.453443	1.52652	0.0302699	0.56141	1.48487
P627	TG	TG(56:10)	PDE		18.816				1.32735		0.303437		0.43546	1.14684		0.450209	0.192118	0.638301	3.33748		0.510033	1.86051		2.81341		1.59574		1.38138	0.91997	0.0733995				0.791285	0.854827	20.0767	0.227615	0.568099	0.784988	0.759424	1.80213	1.14736		0.174185	0.453443	1.52652	0.0407383	0.673361	1.30593
P628	TG	TG(56:10)	TG(16:0/20:5/20:5)		18.913				0.489216		0.0703636		0.0604603	0.176823		0.0308824	0.0350589	0.127361	0.900998		0.0754992	0.488037		0.34558		0.0994733		0.0960315	0.982264	0.0192506				0.277732	0.111293	6.29747	0.021325	0.135298	0.255904	0.279036	0.542003	0.288405		0.0487281	0.103105	0.453148	0.014118	0.0819592	0.478382
P629	TG	TG(57:2)	complicated fragment		21.24				0.482065		0.112489		0.149755	0.0962447		0.173076	0.195969	0.0739709	0.294249		0.111558	0.649951		0.577843		0.16811		0.25251	0.478883	0.0812766				0.200304	0.132601	0.62322	0.268917	0.143881	0.44914	0.247625	0.219175	0.300926		0.205454	0.987381	0.116005	0.404025	0.101654	0.276938
P630	TG	TG(57:3)	complicated fragment		20.964				0.379837		0.0879561		0.0911175	0.0511423		0.144819	0.131647	0.0727322	0.258118		0.107821	0.379061		0.624633		0.148181		0.223197	0.3107	0.0657653				0.221727	0.179517	0.396465	0.247923	0.143001	0.30292	0.179182	0.191522	0.183078		0.176906	0.640462	0.109704	0.24643	0.128683	0.162937
P631	TG	TG(57:6)			20.247				0.588731		0.337347		0.206906	0.106689		0.236136	0.191328	0.182359	1.17333		0.205801	0.56973		0.647431		0.397646		0.276194	0.396208	0.16645				0.522966	0.165763	0.943122	0.213046	0.309123	0.467055	0.493076	0.783588	0.538918		0.340315	0.30006	0.620158	0.162244	0.156946	0.315497
P632	TG	TG(57:7)	PDE		19.983				1.22217		0.469243		0.367751	0.308111		0.411589	0.425906	0.691334	2.36497		0.338181	1.48242		1.5842		1.40776		0.907051	1.21008	0.231941				1.22279	0.293433	2.18115	0.385265	0.874919	1.70536	1.83932	1.70951	1.21698		0.426804	0.538079	2.21325	0.161649	0.312988	1.02389
P633	TG	TG(57:8)			19.569				0.34587		0.160399		0.145882	0.167972		0.140047	0.0783909	0.16376	0.927134		0.105804	0.247144		0.256335		0.535253		0.244062	0.305575	0.0282817				0.343695	0.108438	0.812137	0.0625549	0.193529	0.285518	0.248977	0.732656	0.206502		0.0961504	0.143026	0.437608	0.0249068	0.131272	0.689414
P634	TG	TG(57:8)	TG(17:1/18:1/22:6)		19.711				1.10291		0.472153		0.370645	0.180868		0.337886	0.374478	0.393463	2.89271		0.221697	1.49706		1.1895		1.07775		0.503212	0.634071	0.176375				1.34537	0.139634	2.29822	0.124913	0.758522	0.933051	1.07827	1.79643	0.634017		0.283078	0.381212	1.54578	0.0950831	0.203635	0.311104
P635	TG	TG(57:9)			19.207				0.0513049		0.0313576		0.0143152	0.0403		0.0302767	0.0114095	0.0303127	0.233308		0.0165708	0.0799964		0.0629929		0.122551		0.071891	0.0685623	0.020999				0.0661961	0.0368904	0.223251	0.0115415	0.0535132	0.0588594	0.041494	0.142983	0.0530784		0.00910485	0.0332647	0.0755704	0.0133694	0.0287566	0.127106
P636	TG	TG(57:9)	TG(17:1/18:2/22:6), TG(17:2/18:1/22:6)		19.37				0.377962		0.164048		0.113426	0.0989562		0.131383	0.0832717	0.176003	1.57275		0.0820453	0.601359		0.443672		0.564546		0.216797	0.302523	0.0469024				0.431713	0.0595821	1.2529	0.0414778	0.270844	0.365844	0.369622	0.875935	0.258592		0.118666	0.107068	0.643053	0.028641	0.0771137	0.265718
P637	TG	TG(57:10)	TG(16:0/20:5/21:5), TG(17:2/18:2/22:6)		19.052				0.068897		0.0277429		0.0161607	0.0174427		0.0135707	0.0162256	0.0248778	0.383156		0.0139527	0.180552		0.0930339		0.105385		0.033241	0.0956459	0.0126399				0.0887286	0.0243144	0.486936	0.0164878	0.057853	0.0680743	0.0708229	0.216081	0.0627824		0.0171054	0.0255886	0.172035	0.0235501	0.0212381	0.0788955
P638	TG	TG(58:1)	TG(16:0/18:1/24:0), TG(18:0/18:1/22:0)		21.632				0.129672		0.0541198		0.0401211	0.0850911		0.148	0.0822107	0.0425731	0.192635		0.11676	0.822345		0.207715		0.173503		0.0966162	0.306223	0.0542839				0.0583998	0.0551155	1.96232	0.245291	0.0522225	0.333078	0.283162	0.188443	0.293312		0.0772597	0.931842	0.0786329	0.115343	0.122868	0.240119
P639	TG	TG(58:2)	TG(16:0/18:1/24:1), TG(18:1/18:1/22:0)		21.362				1.16587		0.291909		0.212612	0.268904		0.666915	0.404885	0.220711	0.890689		0.42462	2.94594		1.84066		0.504638		0.805031	1.58246	0.238537				0.486896	0.471736	4.48585	1.00798	0.363594	1.61742	1.54978	0.816992	1.24486		0.468728	8.2856	0.362016	0.693369	0.469869	0.701162
P640	TG	TG(58:3)	TG(18:1/18:1/22:1), TG(18:1/20:1/20:1)		21.105				1.0799		0.308139		0.0533133	0.179032		0.628774	0.376114	0.150628	0.539682		0.483992	1.25462		1.84995		0.603239		0.754237	1.12266	0.175029				0.328197	0.661107	1.46715	0.691559	0.378368	1.46987	0.987483	0.613956	0.502572		0.602174	5.24077	0.307138	0.614224	0.189644	0.331925
P641	TG	TG(58:4)	TG(18:1/18:2/22:1), TG(18:2/20:1/20:1)		20.863				0.728108		0.256107		0.170073	0.142841		0.541069	0.275143	0.1916	0.59993		0.476309	1.20491		1.91392		0.528176		0.683967	0.901379	0.116824				0.385287	0.695545	1.0288	0.607015	0.322208	1.0657	0.667861	0.648178	0.40775		0.604369	2.28043	0.279124	0.424491	0.32294	0.323146
P642	TG	TG(58:5)	TG(18:2/18:2/22:1)		20.612				1.01094		0.396019		0.289529	0.127249		0.396228	0.430846	0.516612	0.725986		0.469157	1.06986		1.03777		0.515705		0.614499	1.67486	0.230079				0.711824	0.720434	1.07725	0.82266	0.375699	1.0225	0.454806	0.765528	0.837172		1.29717	0.846813	0.5469	0.535528	0.241834	0.399779
P643	TG	TG(58:6)	TG(16:0/18:1/24:5), TG(16:0/20:1/22:5), TG(18:0/18:1/22:5), TG(18:1/18:1/22:4)		20.352				4.56895		2.82662		1.57486	1.17332		2.14477	2.56184	3.69144	5.75721		2.24509	4.69999		5.12786		3.11711		3.21006	6.53719	1.44796				4.5787	2.77181	8.44005	3.433	2.5231	4.51746	2.84188	4.79458	5.49444		4.37399	3.51172	3.89305	2.30151	1.03128	3.18489
P644	TG	TG(58:7)	TG(18:1/18:1/22:5)		20.047				5.79971		3.84089		3.58254	2.38333		2.99344	3.01781	4.83099	10.4657		3.17558	6.99192		6.27388		5.60447		6.11612	6.96404	1.57397				5.84137	3.20447	19.0637	4.03232	4.07803	5.56555	4.82898	8.32127	4.17161		5.70622	3.8668	6.50004	2.57067	2.98707	5.67288
P645	TG	TG(58:7)	TG(18:0/18:1/22:6)		20.261				8.34578		3.17314		2.36772	1.32559		2.31448	2.1061	3.56217	9.05172		2.0691	9.76388		6.69047		4.44767		2.94556	7.03736	0.892926				8.06578	1.15454	10.1334	1.72612	3.96537	8.05105	5.67872	8.09471	5.02795		2.73768	2.66594	8.33839	1.61232	1.27625	4.03563
P646	TG	TG(58:8)	TG(18:1/18:1/22:6)	C130	19.911				22.722		13.8295		11.3322	6.55286		10.7032	9.16189	14.0924	39.3388		8.70298	31.2087		20.2928		24.1206		14.5296	21.8244	3.60376				24.438	3.98296	47.6428	7.24843	21.0194	25.2315	23.4109	32.3716	18.7678		11.9275	9.55553	31.8447	4.82511	7.16038	18.5256
P647	TG	TG(58:9)	TG(18:1/18:2/22:6)		19.552				17.8544		11.7192		9.19234	6.62581		9.37499	5.57299	12.6847	36.0948		7.98605	27.1855		17.1211		27.3137		15.4532	17.0694	2.13562				20.9759	5.7072	45.5677	6.10011	17.0147	16.4312	15.8957	25.028	14.3253		8.27369	8.42172	24.7036	2.95926	8.95309	15.3374
P648	TG	TG(58:10)	TG(18:2/18:2/22:6)		19.217				7.09189		3.86434		3.23376	3.7461		3.39474	1.54985	4.77773	17.0674		3.09687	10.9283		7.91948		11.326		6.80537	6.48031	0.648532				7.25244	2.74634	28.4634	1.86106	6.10425	5.44133	5.5976	9.88361	5.66195		2.54314	2.76871	9.51755	0.758492	4.36001	6.59723
P649	TG	TG(58:10)	TG(16:0/20:4/22:6)		19.401				1.74539		0.662192		0.470836	0.441903		0.343057	0.458728	0.846898	2.40285		0.303236	2.80357		1.07815		1.33142		0.717367	2.70254	0.210715				2.477	0.42592	4.60694	0.229836	0.567763	2.16593	1.03821	2.16424	1.40354		0.428838	0.855822	2.23705	0.106414	0.32543	1.02658
P650	TG	TG(58:11)	TG(18:2/18:3/22:6)		18.88				2.56654		0.972001		0.902368	1.51515		1.00423	0.33906	1.3077	7.07692		0.846644	3.11631		2.59692		3.50446		2.08486	2.04883	0.175822				2.17503	0.771447	27.844	0.344511	1.66402	1.60435	1.72597	4.18678	1.75356		0.667112	0.634203	3.83361	0.109054	1.1119	3.07857
P651	TG	TG(58:11)	TG(16:0/20:5/22:6)		19.07				0.987683		0.320662		0.148611	0.203685		0.169731	0.116066	0.367405	2.50062		0.102166	1.22541		1.21055		0.780126		0.368342	1.6328	0.059769				1.35207	0.120324	3.36986	0.0995371	0.237877	0.842714	0.926647	1.03238	0.923279		0.0865904	0.207813	1.33473	0.0122307	0.101345	0.656508
P652	TG	TG(58:12)	TG(18:2/20:5/20:5), TG(18:2/18:4/22:6)		18.509				0.457449		0.181096		0.0907287	0.283058		0.0615416	0.0108034	0.263097	1.9272		0.0836077	0.559499		0.591002		0.817785		0.263547	0.543572	0.0105985				0.537852	0.0671936	9.7034	0.0249387	0.265936	0.297095	0.522365	1.23833	0.298575		0.0739852	0.0518213	1.47316	0.0219074	0.128449	1.00474
P653	TG	TG(58:12)	TG(14:0/22:6/22:6)		18.737				0.112375		0.0309014		0.033768	0.0320454		0.040104	0.0247434	0.0205088	0.596021		0.0186022	0.170202		0.116942		0.098537		0.0582048	0.175366	0.011443				0.103879	0.00898786	0.634277	0.00677879	0.0495063	0.234254	0.0723706	0.204532	0.227863		0.0170719	0.0383679	0.212851	0.0115937	0.0171786	0.0990205
P654	TG	TG(59:2)			21.373				0.0648106		0.0684195		0.0204094	0.0269913		0.0470426	0.031715	0.0236679	0.0385474		0.0301354	0.092444		0.071665		0.011673		0.0590638	0.0676056	0.0280739				0.0361157	0.0155849	0.247091	0.0870724	0.0467969	0.0541389	0.0439645	0.0656425	0.0369225		0.0723061	0.0786156	0.0330922	0.0633304	0.0429454	0.0758384
P655	TG	TG(59:2)	TG(18:1/18:1/23:0)		21.501				0.21588		0.0409558		0.0386424	0.0395424		0.0677745	0.0659176	0.030194	0.120461		0.0694831	0.284		0.271979		0.0754158		0.0922667	0.180319	0.0385011				0.0491178	0.0571834	0.518185	0.144634	0.0613534	0.126671	0.0999376	0.104997	0.193861		0.0626651	0.37389	0.0493459	0.124901	0.0539572	0.103829
P656	TG	TG(59:3)			21.152				0.255609		0.10264		0.122089	0.250362		0.151123	0.119367	0.087562	0.184088		0.157676	0.274376		0.301555		0.118311		0.198077	0.256771	0.0807215				0.122091	0.119122	0.437605	0.226298	0.136762	0.20128	0.194851	0.176221	0.210923		0.128389	0.544795	0.102769	0.243696	0.265202	0.162252
P657	TG	TG(59:3)	TG(18:1/18:2/23:0)		21.251				0.228313		0.0787508		0.0637795	0.103101		0.117564	0.0915845	0.050228	0.184088		0.0974206	0.274376		0.505225		0.118311		0.216142	0.256771	0.0619337				0.0936742	0.165058	0.437605	0.212614	0.104931	0.174212	0.165182	0.176221	0.181502		0.098507	0.637674	0.0788498	0.19944	0.114123	0.126912
P658	TG	TG(59:6)			20.594				0.11352		0.0512434		0.0456691	0.0751788		0.061842	0.0546263	0.0500092	0.0706559		0.0566711	0.116965		0.131714		0.053144		0.0648291	0.0873502	0.0409187				0.0529947	0.0544646	0.137287	0.0907035	0.0525385	0.0742619	0.0683311	0.066395	0.101461		0.0592281	0.110197	0.0474615	0.0813047	0.0858278	0.0562046
P659	TG	TG(59:7)			20.331				0.130128		0.0463623		0.0571227	0.0623826		0.048092	0.0717341	0.0478145	0.151339		0.0457392	0.101886		0.123197		0.0539448		0.0883804	0.118801	0.0376185				0.116062	0.0617457	0.154795	0.0708412	0.114316	0.0764885	0.0868777	0.0891396	0.076767		0.0568215	0.143766	0.0740316	0.0735609	0.0977913	0.0710371
P660	TG	TG(59:8)			20.048				0.131296		0.0476096		0.0375412	0.0253351		0.0618215	0.0549706	0.0521554	0.247932		0.032147	0.140684		0.0921428		0.109768		0.0712593	0.178725	0.0378836				0.125217	0.0530684	0.186189	0.0801872	0.214979	0.117742	0.139597	0.161805	0.0860972		0.0628045	0.189177	0.181252	0.0550103	0.0530512	0.0737525
P661	TG	TG(59:9)			19.779				0.170043		0.0858635		0.0856213	0.0550777		0.0841542	0.0783635	0.0833729	0.159117		0.0877065	0.148897		0.175852		0.126806		0.126864	0.176747	0.0358993				0.108201	0.124418	0.200454	0.127256	0.100215	0.109319	0.096279	0.15073	0.138435		0.0731718	0.191694	0.159932	0.0854291	0.111857	0.0891507
P662	TG	TG(59:11)			19.218				0.0655966		0.0204067		0.0148655	0.0150436		0.015484	0.0129178	0.029235	0.307759		0.01345	0.0811136		0.0661395		0.0982037		0.0203094	0.0595588	0.0104288				0.110537	0.0171784	0.243704	0.0142339	0.030774	0.0802347	0.0570246	0.343647	0.0470919		0.0112188	0.0255706	0.20476	0.0188022	0.0195809	0.0901776
P663	TG	TG(60:2)	TG(16:0/22:1/22:1), TG(18:0/20:1/22:1)		21.627				0.25879		0.0665162		0.0482833	0.0951328		0.189457	0.0909599	0.0487392	0.228335		0.149984	0.855309		0.342487		0.19215		0.202193	0.392271	0.0600475				0.0806675	0.0842483	1.50464	0.380584	0.0922036	0.362458	0.297829	0.2494	0.346342		0.123117	1.66277	0.103237	0.188961	0.122697	0.213138
P664	TG	TG(60:3)	TG(18:1/18:1/24:1), TG(18:1/20:1/22:1), TG(20:1/20:1/20:1)		21.372				0.507697		0.127924		0.110342	0.166533		0.302872	0.195412	0.0972306	0.443709		0.289876	1.40925		0.786515		0.288269		0.500752	0.604908	0.0914913				0.179476	0.229157	1.88762	0.639691	0.259697	0.525078	0.470812	0.432966	0.456652		0.215647	2.10787	0.16629	0.385431	0.302097	0.320742
P665	TG	TG(60:4)	TG(18:2/18:2/24:0)		21.153				0.251054		0.0600563		0.0942975	0.193372		0.167713	0.0587364	0.06763	0.11582		0.171173	0.342055		0.530964		0.219899		0.275274	0.263537	0.0622596				0.0863195	0.178829	0.262296	0.187656	0.112713	0.278989	0.215691	0.114434	0.094057		0.0725006	0.742179	0.0611237	0.109798	0.204833	0.120991
P666	TG	TG(60:4)			21.258				0.177905		0.02734		0.0338701	0.0617474		0.0926471	0.0551801	0.0252671	0.116305		0.171173	0.342055		0.530964		0.143244		0.275274	0.263674	0.026759				0.0726488	0.178829	0.262296	0.187656	0.112713	0.270287	0.0251527	0.0572836	0.094057		0.0240416	0.742179	0.0212782	0.109798	0.0914044	0.0416332
P667	TG	TG(60:5)	TG(18:2/18:3/24:0)		20.904				0.181636		0.0573636		0.0558857	0.0974685		0.109709	0.0422225	0.0465727	0.184221		0.128205	0.361276		0.262103		0.135207		0.212787	0.146587	0.0442198				0.098358	0.155151	0.383901	0.187398	0.0977713	0.12654	0.107929	0.153648	0.172526		0.0996128	0.20227	0.0503893	0.06688	0.163534	0.0808195
P668	TG	TG(60:5)	PDE		21.021				0.13903		0.0414065		0.0129231	0.0269678		0.0418439	0.0284201	0.0357516	0.163236		0.0380685	0.341948		0.262103		0.01647		0.0186546	0.146587	0.0111057				0.098358	0.0136969	0.238406	0.0507111	0.0131115	0.12654	0.0427948	0.0824045	0.154896		0.0875155	0.20227	0.0503893	0.0586611	0.0518742	0.0368399
P669	TG	TG(60:6)			20.658				0.116216		0.0551148		0.082688	0.173987		0.0644033	0.0613978	0.0638239	0.200536		0.0638949	0.121011		0.130123		0.0926551		0.0715991	0.228237	0.0444644				0.137457	0.0672693	0.263382	0.0966295	0.0668375	0.165152	0.0764666	0.125792	0.183647		0.123636	0.13125	0.0779051	0.0965457	0.149932	0.131868
P670	TG	TG(60:6)			20.916				0.0631089		0.0328598		0.0299526	0.0439514		0.0126644	0.0198307	0.0191023	0.0406358		0.0169468	0.0761885		0.0682492		0.0216944		0.0284933	0.0488291	0.0153442				0.0266094	0.0203849	0.0670253	0.0235931	0.0260444	0.0602854	0.0680777	0.0399123	0.037146		0.0262665	0.0510495	0.0168387	0.0340788	0.080312	0.044854
P671	TG	TG(60:7)			20.349				0.21587		0.194295		0.213882	0.0645974		0.155285	0.189361	0.259273	0.801976		0.172567	0.312076		0.408498		0.33232		0.192957	0.529231	0.119974				0.375763	0.154045	0.87473	0.221255	0.358304	0.266146	0.26414	0.4663	0.462246		0.316646	0.103489	0.361025	0.173968	0.151227	0.362848
P672	TG	TG(60:7)	TG(16:0/22:1/22:6)		20.594				0.128401		0.0560783		0.0396604	0.0503151		0.0657057	0.048701	0.0552579	0.293984		0.0356216	0.298002		0.267557		0.100282		0.0613115	0.176006	0.035535				0.162401	0.0376718	0.32268	0.0692631	0.072543	0.161612	0.128937	0.24054	0.13907		0.0644494	0.0956983	0.135135	0.0522508	0.0745353	0.0783278
P673	TG	TG(60:8)			20.059				0.188797		0.111183		0.231716	0.150159		0.110453	0.0844819	0.260122	0.771363		0.190282	0.197367		0.264066		0.291596		0.175216	0.365858	0.0575307				0.331446	0.128781	1.20386	0.131952	0.317291	0.136581	0.202491	0.468812	0.2598		0.28836	0.18491	0.353776	0.0913418	0.25872	0.337732
P674	TG	TG(60:8)	TG(18:1/20:1/22:6)		20.255				0.508682		0.320805		0.224968	0.111989		0.216088	0.141171	0.296235	0.941132		0.223596	0.913726		0.458181		0.48326		0.219873	0.494614	0.108626				0.478819	0.114874	1.30591	0.163931	0.371126	0.548483	0.386922	0.806163	0.306126		0.659823	0.186904	0.622074	0.0998621	0.10825	0.331892
P675	TG	TG(60:9)	TG(18:2/20:1/22:6)		19.964				1.10812		0.785635		0.638895	0.43432		0.440307	0.310927	0.751224	2.08546		0.514837	1.93842		0.988468		1.07134		0.627989	1.25971	0.204974				1.37186	0.277082	2.91325	0.368106	0.675471	1.29116	0.784224	1.85652	0.744284		0.719275	0.351428	1.60024	0.156818	0.359982	0.82555
P676	TG	TG(60:10)	TG(16:0/22:5/22:5), TG(18:1/20:3/22:6), TG(18:1/20:4/22:5)		19.63				1.51643		0.803989		0.655707	0.613555		0.457697	0.36337	1.31276	3.19643		0.528459	2.10294		1.30027		1.12369		1.06645	2.07958	0.294626				1.83822	0.724018	5.48232	0.427411	0.757271	1.60956	0.853287	2.18589	1.71837		0.942905	0.750574	2.41952	0.217388	0.393763	1.37084
P677	TG	TG(60:10)			19.816				2.02495		1.30271		0.724152	0.449687		0.593377	0.535403	0.941753	2.9121		0.598777	2.14157		1.37167		1.77559		0.845973	0.719085	0.275477				2.63016	0.167403	4.60019	0.248504	0.911855	2.77088	1.64914	3.1788	1.52793		0.758937	0.218071	3.28215	0.0721128	0.429692	1.18036
P678	TG	TG(60:11)	TG(16:0/22:5/22:6), TG(18:1/20:4/22:6)		19.403				3.85182		2.01714		1.35482	1.14357		1.18753	0.766889	2.90722	9.58899		0.926811	5.25413		3.56635		3.70641		2.00195	4.23349	0.449365				6.09233	0.652299	11.9814	0.512206	2.18838	4.68878	2.94182	6.34663	3.41856		1.49209	1.35667	7.18512	0.259944	0.775201	3.05064
P679	TG	TG(60:12)	TG(16:0/22:6/22:6)		19.083				1.55959		1.30296		0.539985	0.895932		0.521699	0.196726	1.46412	6.70424		0.49767	2.33572		1.42227		3.6457		0.949403	1.57157	0.16852				2.67985	0.325336	9.38959	0.197325	1.22866	1.60066	1.78206	5.5523	1.21709		0.74638	0.384923	7.70824	0.0894139	0.576784	2.59551
P680	TG	TG(60:12)	TG(16:0/22:6/22:6)		19.228				2.7133		0.975843		0.890324	0.306355		0.784662	0.47241	1.845	8.32754		0.471671	4.09672		2.47378		2.6653		1.26282	2.72303	0.279454				5.54703	0.192788	4.25903	0.192901	1.63711	4.43792	2.25623	4.47575	2.69725		0.399063	0.612264	6.72675	0.0274689	0.277304	1.11247
P681	TG	TG(60:13)	TG(18:2/20:5/22:6)		18.682				0.725025		0.486372		0.273501	0.406742		0.245296	0.0874014	0.642769	4.66024		0.156138	1.21397		0.769091		2.06794		0.524718	0.664878	0.0641712				1.57496	0.0829273	4.5799	0.0548844	0.715377	0.953367	1.01497	2.58289	0.684523		0.198576	0.121146	3.19532	0.0179045	0.201544	1.31252
P682	TG	TG(61:7)			20.577				0.137336		0.0465117		0.0611839	0.068237		0.0561316	0.0781055	0.0453915	0.0641317		0.0514382	0.106165		0.119552		0.0482367		0.0807642	0.115368	0.0371404				0.07581	0.0494355	0.12461	0.0823281	0.0713718	0.104964	0.0939132	0.0933363	0.0920919		0.0852016	0.138064	0.071348	0.0737972	0.10122	0.0759601
P683	TG	TG(61:8)			20.432				0.209132		0.100795		0.0928691	0.0731444		0.109072	0.124473	0.115543	0.149234		0.0901889	0.185212		0.166523		0.105879		0.134008	0.195893	0.0839436				0.120903	0.104069	0.2489	0.151496	0.105553	0.148625	0.136413	0.126006	0.177697		0.127038	0.187458	0.113053	0.148049	0.0828775	0.108311
P684	TG	TG(61:11)			19.554				0.131504		0.0497437		0.0551613	0.0510094		0.0663226	0.0478502	0.0578962	0.141396		0.0543103	0.124277		0.143094		0.101511		0.108932	0.1216	0.0290492				0.090668	0.0782646	0.190462	0.066976	0.0656991	0.0876876	0.066235	0.0870146	0.0945773		0.0428439	0.116856	0.0758825	0.0500872	0.0819098	0.0686844
P685	TG	TG(62:4)	TG(18:2/22:1/22:1)		21.383				0.0236353		0.0109565		0.0126413	0.0246285		0.0356419	0.0124718	0.00960379	0.0548819		0.0275052	0.117021		0.0580692		0.0455899		0.0416652	0.0488205	0.0098175				0.0131509	0.0119542	0.170149	0.0874715	0.0232425	0.0441376	0.0525961	0.0399986	0.031417		0.0166161	0.0787436	0.00951963	0.0216623	0.0416832	0.0210767
P686	TG	TG(62:5)			21.192				0.04748		0.0451546		0.0710025	0.133709		0.0393961	0.0434498	0.0526154	0.0867959		0.0433386	0.118651		0.0600512		0.0395653		0.0532817	0.061872	0.0526396				0.0373789	0.0431398	0.187395	0.0792283	0.0426334	0.0455289	0.0515676	0.0751789	0.101819		0.0485499	0.0545503	0.0440489	0.0709652	0.169179	0.0810857
P687	TG	TG(62:5)			21.307				0.0268419		0.00952956		0.0162024	0.0285689		0.0167782	0.0212862	0.017444	0.0314441		0.0138441	0.0808819		0.0343511		0.0186273		0.0179849	0.049124	0.00963048				0.0176518	0.0102934	0.0734806	0.0381377	0.00996574	0.0400195	0.027476	0.0403887	0.0323677		0.00829246	0.0547796	0.0148092	0.0153129	0.0310351	0.0173921
P688	TG	TG(62:6)			21				0.020557		0.00987311		0.018488	0.0338661		0.0100291	0.0162679	0.0156672	0.029678		0.0115009	0.0309725		0.0304523		0.0220427		0.0144798	0.041647	0.0101125				0.0301332	0.016263	0.0776185	0.0292915	0.0113187	0.0204284	0.028183	0.0324768	0.0368164		0.0117521	0.0370981	0.0128538	0.020405	0.0288571	0.0245295
P689	TG	TG(62:7)	TG(16:0/22:6/24:1), TG(18:0/22:1/22:6)		20.902				0.0428169		0.0308923		0.0281591	0.0413198		0.0248387	0.0257611	0.0179585	0.0994734		0.0159321	0.173952		0.0923873		0.0291724		0.0267873	0.06881	0.0227912				0.0592081	0.0290127	0.0870425	0.036775	0.024485	0.0671405	0.0865273	0.0488473	0.0574239		0.0246938	0.0554958	0.0357813	0.0468379	0.0755033	0.0421684
P690	TG	TG(62:8)	TG(18:1/22:1/22:6)		20.599				0.0967989		0.0436955		0.0389423	0.0494041		0.0287011	0.0465801	0.0426431	0.0837508		0.0313849	0.066567		0.0760868		0.0453161		0.0552801	0.0744839	0.0233349				0.0451888	0.0327832	0.117066	0.0401743	0.0447999	0.0633235	0.0582663	0.0883429	0.0556083		0.0505041	0.0939656	0.0404707	0.0513048	0.0731858	0.0479259
P691	TG	TG(62:9)	TG(18:2/22:1/22:6)		20.304				0.0890941		0.0358593		0.0451282	0.0427111		0.0329268	0.0491137	0.0326729	0.157652		0.0313159	0.0697578		0.0843484		0.055867		0.0605108	0.0813389	0.025756				0.0668594	0.042275	0.12047	0.0485023	0.0473571	0.0523688	0.0479761	0.149774	0.0894842		0.0389036	0.0984311	0.0797563	0.0503644	0.0669541	0.0486365
P692	TG	TG(62:10)			20.016				0.149506		0.0357708		0.0712502	0.0563811		0.0353262	0.0330418	0.072855	0.240211		0.033855	0.0965438		0.101075		0.0536332		0.0548756	0.144928	0.0220869				0.118297	0.0400046	0.527259	0.0478882	0.0282326	0.166462	0.0479804	0.158093	0.101187		0.060364	0.13003	0.199646	0.0361297	0.030775	0.10113
P693	TG	TG(62:11)			19.69				0.17374		0.152466		0.16687	0.114244		0.0558253	0.0537946	0.338786	1.18796		0.0572034	0.420425		0.414868		0.251432		0.0951425	0.316974	0.0469356				0.6521	0.0777552	1.42052	0.085304	0.213863	0.516084	0.211363	0.688408	0.454971		0.163706	0.208673	0.88748	0.0737748	0.0542346	0.323163
P694	TG	TG(62:11)			19.764				0.147905		0.152466		0.16687	0.114244		0.0822789	0.0675771	0.363048	1.18796		0.0675434	0.420425		0.414868		0.251432		0.124037	0.316974	0.0469356				0.704827	0.109834	1.55004	0.104445	0.213863	0.561425	0.211363	0.688408	0.454971		0.163706	0.187422	0.88748	0.0793202	0.0788975	0.323163
P695	TG	TG(62:12)	TG(18:1/22:5/22:6)		19.427				0.469214		0.303264		0.196235	0.18304		0.122104	0.0831673	0.445201	1.91913		0.14299	0.636511		0.552131		0.635116		0.233882	0.48352	0.0790135				0.922637	0.0372199	2.52032	0.0364024	0.845295	0.927765	0.441256	1.16395	0.558426		0.303355	0.0634924	1.86355	0.0292127	0.101909	0.691111
P696	TG	TG(62:12)	TG(18:0/22:6/22:6)		19.657				0.358923		0.116373		0.0678288	0.0528424		0.0710083	0.0207009	0.103529	0.705438		0.0358376	0.510165		0.258738		0.255022		0.0720737	0.337426	0.0127525				0.675476	0.0204734	0.443797	0.0197289	0.299297	0.471134	0.21838	0.335709	0.159868		0.0391374	0.0523315	0.362385	0.0278051	0.0213393	0.0680903
P697	TG	TG(62:13)			19.106				0.128684		0.133443		0.0598398	0.100726		0.0523493	0.00980498	0.169221	0.864222		0.0402836	0.223482		0.130843		0.455192		0.149183	0.153268	0.0102936				0.289735	0.018779	0.901615	0.00993211	0.125108	0.194014	0.152314	0.416461	0.139572		0.0594184	0.0356997	0.613586	0.0156545	0.0617106	0.244892
P698	TG	TG(62:13)	TG(18:1/22:6/22:6)		19.236				0.91007		0.803243		0.379201	0.332813		0.446867	0.167357	1.08204	7.43013		0.26915	1.72146		0.866166		2.64499		0.463177	0.672973	0.11716				2.91285	0.046829	3.53777	0.0794435	2.1586	1.72808	1.5031	3.86133	0.827526		0.369268	0.139128	5.63239	0.0177637	0.234336	1.31004
P699	Car	Car(14:0)	Car(14:0)		3.491				0.0516278		0.0400465		0.0244267	0.00980173		0.0543585	0.0326163	0.149406	0.038544		0.0213005	0.0348582		0.0455876		0.0320321		0.0703652	0.0596857	0.0836101				0.0948316	0.0216637	0.0568769	0.0954916	0.0678673	0.0630664	0.0298615	0.051804	0.0345282		0.0318433	0.0556587	0.0637913	0.0759771	0.0304707	0.068704
P700	Car	Car(16:0)	Car(16:0)		4.438				0.360894		0.263867		0.197453	0.105088		0.406658	0.250406	0.538708	0.228846		0.23069	0.31233		0.361188		0.269114		0.342883	0.414092	0.375613				0.400523	0.304681	0.298515	0.536074	0.295049	0.405342	0.27782	0.380873	0.310824		0.361443	0.346628	0.500243	0.428283	0.259862	0.358048
P701	Car	Car(16:1)	Car(16:1)		3.703				0.0513204		0.0551298		0.0468733	0.0110513		0.0798518	0.0448665	0.236987	0.0368943		0.0364568	0.0398383		0.0445678		0.0451072		0.123711	0.0465876	0.076237				0.125474	0.0241118	0.0605526	0.115967	0.0979865	0.0606513	0.0580541	0.0686038	0.0425378		0.0425085	0.041601	0.116489	0.055633	0.0501583	0.0673187
P702	Car	Car(18:0)			4.729				0.0355923		0.020514		0.0211364	0.0286425		0.0281276	0.0226245	0.0251226	0.0282326		0.0344642	0.0315879		0.0328819		0.0259247		0.0263801	0.0319524	0.0230729				0.0224409	0.0320941	0.0236759	0.0324919	0.0241641	0.032892	0.0311837	0.030731	0.0346889		0.0236261	0.0416899	0.0332177	0.0303001	0.0295651	0.0236828
P703	Car	Car(18:0)	Car(18:0)		5.733				0.115114		0.0883218		0.0830418	0.0543352		0.111473	0.122708	0.100973	0.0509398		0.0998966	0.081647		0.182433		0.0837782		0.0796409	0.122976	0.120094				0.13734	0.092065	0.0884125	0.113256	0.0953778	0.124633	0.122866	0.120595	0.0985642		0.117543	0.136326	0.138382	0.154136	0.0938514	0.108726
P704	Car	Car(18:1)	Car(18:1)		4.681				0.449441		0.451659		0.372334	0.142616		0.698154	0.427146	0.910922	0.343996		0.406218	0.4254		0.474294		0.357876		0.69553	0.414973	0.505066				0.67788	0.29958	0.505353	0.808636	0.532667	0.508941	0.426024	0.56885	0.354437		0.530164	0.453646	0.645855	0.514831	0.378356	0.52577
P705	Car	Car(18:2)	Car(18:2)		3.926				0.175791		0.184353		0.149638	0.136752		0.319085	0.167008	0.317585	0.201486		0.308644	0.211654		0.237321		0.218335		0.3596	0.185644	0.211979				0.286126	0.328877	0.221542	0.385394	0.199038	0.174462	0.169747	0.229626	0.16396		0.185898	0.208756	0.23018	0.214073	0.361204	0.204656
P706	Car	Car(20:1)			5.921				0.0134061		0.0115313		0.0092322	0.00446918		0.0313668	0.0152396	0.0179308	0.00851661		0.0105781	0.00885965		0.0168405		0.0165963		0.0170169	0.00965671	0.0141169				0.0224635	0.00776729	0.0109723	0.0252697	0.0133324	0.0104205	0.0181713	0.0198393	0.00901415		0.0177427	0.0122537	0.0252387	0.0150356	0.00903504	0.010105
P707	FAA	FAA(16:0)			6.163				0.00759738		0.0040255		0.30723	0.0218746		0.00495123	0.180161	0.0154805	0.0181193		0.00586886	0.00583195		0.140368		0.00560577		0.0311071	0.00662033	0.00411963				0.162447	0.0348656	0.0333847	0.00591486	0.0245553	0.0412244	0.00492748	0.00666395	0.00570557		0.00416062	0.155764	0.00523804	0.126343	0.015079	0.0317301
P708	FAA	FAA(18:0)			7.698				0.00521784		0.0039954		0.809342	0.081362		0.00437648	0.48231	0.0669792	0.0780129		0.00476398	0.0035866		0.433256		0.00305564		0.100228	0.00528663	0.00628708				0.454674	0.139312	0.0959519	0.00717726	0.0936252	0.130614	0.0172044	0.00511897	0.00405656		0.00533667	0.416051	0.00334863	0.368892	0.0565448	0.0994404
P709	FAA	FAA(18:1)			6.449				0.00391368		0.00335133		0.900154	0.0622788		0.00328531	0.66334	0.0473734	0.0362041		0.00340012	0.00515814		0.439682		0.00359067		0.0812872	0.0049689	0.00355883				0.449991	0.0590266	0.0752141	0.0215149	0.0585175	0.140456	0.00884883	0.00397945	0.00334585		0.0035706	0.417042	0.00508445	0.383484	0.0223052	0.0752444
P710	FAA	FAA(18:1)			6.635				0.00405436		0.00366031		0.888856	0.0627921		0.00413549	0.506147	0.0664266	0.0631903		0.00387706	0.00358122		0.412429		0.00580561		0.122737	0.00377887	0.00381487				0.525767	0.118389	0.11747	0.00372648	0.0825931	0.110736	0.018455	0.0040972	0.00379807		0.00377744	0.419121	0.00396303	0.36975	0.0626973	0.103275
P711	FAA	FAA(20:1)			7.87				0.00664169		0.00557425		0.252473	0.0191159		0.00633052	0.165852	0.00995157	0.0156956		0.00676729	0.00660232		0.119481		0.00849136		0.0382016	0.00585904	0.00641603				0.167384	0.0319745	0.0294156	0.00561682	0.0545395	0.0525826	0.00655123	0.00851041	0.007852		0.00858489	0.128725	0.00553003	0.108194	0.0126423	0.0417141
P712	FFA	FA(16:0)	FA(16:0)		7.587				4.69034		3.23751		4.54854	3.67722		3.97666	5.27514	3.65775	3.66103		3.96917	3.28186		6.13967		0.0198525		6.27701	5.30411	4.51697				7.41558	9.40691	5.38133	5.7719	7.76509	4.61903	3.32233	4.88683	4.96656		4.66387	7.733	3.67253	4.93342	4.05012	4.14099
P713	FFA	FA(18:0)	FA(18:0)		9.151				17.7903		13.8012		15.7799	14.5871		14.4726	18.0295	11.0208	14.0478		15.1858	13.65		20.0995		0.024582		21.8323	19.5039	18.1704				23.4741	28.6434	18.9633	19.9201	24.9968	18.2141	13.8874	20.1014	18.433		17.9427	26.1916	14.0614	20.5546	14.9655	16.4144
P714	FFA	FA(18:1)	FA(18:1)		7.806				0.262567		0.18416		1.65263	0.0121724		1.0027	0.161427	4.90565	0.125334		0.178531	0.212515		0.117896		0.0347469		1.96692	0.401109	0.386274				2.33767	0.134953	0.360779	0.179859	1.1979	0.150269	0.232905	0.127026	0.171968		0.217293	0.71297	0.882086	0.176393	0.207217	0.777694
P715	FFA	FA(18:2)	FA(18:2)		6.659				0.0761122		0.0534302		0.616099	0.0113737		0.353016	0.0502259	1.21259	0.0573791		0.107472	0.0693839		0.096884		0.0228314		0.970584	0.121445	0.121205				0.808875	0.0671297	0.126461	0.0520194	0.370595	0.0353109	0.0821889	0.0273608	0.0410525		0.0433626	0.225699	0.269676	0.086658	0.253437	0.26069
P716	FFA	FA(22:6)	FA(22:6)	C131	6.069				0.416478		0.158223		0.732234	0.0596166		0.275338	0.262064	0.980528	0.338539		0.149903	0.222966		0.202839		0.0693847		0.82535	0.293188	0.234853				1.16384	0.294419	0.605588	0.114949	0.710848	0.24352	0.250949	0.208661	0.413537		0.088148	0.165206	0.532143	0.0565716	0.229724	0.400063
P717	BL	bilirubin	bilirubin		7.594				1.48983		2.00676		3.10101	8.74031		3.82571	4.68657	3.22242	2.12754		3.7187	3.79905		1.95599		1.90459		6.50555	3.89875	5.44228				2.73594	4.26965	2.68447	3.36423	2.4738	3.81127	5.80409	8.60486	8.52877		6.24087	5.12957	2.52494	4.98902	9.18313	3.1204
P718	ChS	cholesterylsulfate	cholesterylsulfate		7.881				4.11064		2.40118		2.04604	2.07069		3.76356	2.41804	3.15068	2.622		2.54406	3.17088		3.56438		2.50131		4.51894	3.58197	2.35897				3.35075	2.77203	2.19386	3.12702	3.28236	3.10844	3.59773	3.27956	3.21176		3.0035	4.9085	3.08096	3.82552	2.48275	3.49205
P719	CoQ	coenzyme Q10	coenzyme Q10	C133	19.529				2.34397		2.17505		1.6821	1.37103		3.13348	0.773158	1.79563	2.6075		2.04892	2.71068		1.63394		2.15501		2.08148	2.92184	2.4659				2.21207	2.2035	1.96704	2.58317	2.6871	2.94486	1.92327	2.81682	2.81988		2.24537	1.7097	4.38253	0.659705	3.23439	2.61425
P720	HFA	hydroxyfatty acid (16:0)			5.556				0.122481		0.0935997		0.112378	0.0741875		0.139088	0.154911	0.154296	0.10159		0.0828977	0.0942082		0.11184		0.0716017		0.188588	0.107094	0.131229				0.163746	0.143488	0.134913	0.108535	0.170023	0.12927	0.0928962	0.115383	0.113074		0.119702	0.134579	0.111107	0.118759	0.129931	0.135483
[truncated: 70 more columns]

## Sheet: Table S2
Table S2. Summarized demographic information of subjectes recruited in the present study
Categories	no. of data available subjects	Composition or median with range
CSF lipidomics	114
Plasma lipidomics	99
Age	114	40(19-75)
Sex	114	Male/Female:62/52
CSF neutrophil	114	0(0-6)
CSF lymphocyte	114	0(0-13)
CSF RBC	114	3(0-637)
CSF protein (mg/dl)	114	36(20-72)
CSF glucose (mg/dl)	114	59(48-128)
CSF chloride	114	120(116-124)
Allergy	58	YES/No:19/39
Smoking habit	83	YES/No:11/72
Drinking habit	58	YES/No:41/17
Postprandial time (hr)	93	2.33(0.5-18)
Height (cm)	61	165(146.6-180.1)
BMI	61	21.65(17.72-32.46)

## Sheet: Table S3
Table S3. CSF-plamsa correlation of lipids in healthy human subjects						All subjects			Under 40 years old			Over 40 years old				Female			Male
Lipid code	Lipid class	Lipid name	Confirmed fragment	Corresponding in plasma/CSF	RT	correlation coefficience	p value	FDR	correlation coefficience	p value	FDR	correlation coefficience	p value	FDR	Delta r (age)	correlation coefficience	p value	FDR	correlation coefficience	p value	FDR	Delta r (age)
C001	PC	PC(30:0)	PC(14:0/16:0)	P043	12.689	0.164355	0.104032	0.237192	0.266168	0.0590379	0.172572	0.034726	0.814738	0.988087	0.231442	0.149377	0.321774	0.692118	0.212936	0.125806	0.251613	-0.0635588
C002	PC	PC(32:0)	PC(16:0/16:0)	P047	14.303	0.0489545	0.630379	0.79848	0.0232595	0.871298	0.937056	0.0367536	0.804128	0.99642	-0.0134941	0.0844977	0.576626	0.939077	0.0390924	0.781076	0.899421	0.0454053
C003	PC	PC(32:1)	PC(16:0/16:1), PC(14:0/18:1)	P048	12.924	0.203362	0.0435003	0.118072	0.29523	0.0354459	0.130349	0.0713095	0.630063	0.920862	0.223921	0.147334	0.328511	0.693524	0.243237	0.0792537	0.184386	-0.0959027
C004	PC	PC(33:1)	PC(15:0/18:1), PC(16:0/17:1)	P053	13.694	0.149761	0.138996	0.288101	0.111731	0.435047	0.65257	0.132026	0.371047	0.845987	-0.0202949	0.225826	0.131287	0.440197	0.175787	0.208008	0.376396	0.0500398
C005	PC	PC(34:0)	PC(16:0/18:0)	P056	15.6	-0.0791038	0.436394	0.621861	-0.0893562	0.532916	0.731957	-0.11114	0.45203	0.936935	0.0217834	0.0247769	0.870168	0.927094	-0.122155	0.383556	0.590883	0.146932
C006	PC	PC(34:1)	PC(16:0/18:1)	P057	14.432	0.10211	0.314554	0.519697	0.0912986	0.524013	0.728506	0.0799634	0.589014	0.895301	0.0113353	-0.0284232	0.851262	0.924228	0.213017	0.125659	0.255806	-0.24144
C007	PC	PC(34:2)	PC(16:0/18:2)	P058	13.231	0.156646	0.121529	0.261403	0.183752	0.196793	0.386799	0.0813081	0.582744	0.910038	0.102444	0.12114	0.422576	0.816502	0.247162	0.0743816	0.176656	-0.126022
C008	PC	PC(35:1)	PC(17:0/18:1)	P065	15.122	0.0911272	0.369688	0.577322	0.131856	0.356355	0.597418	0.000424327	0.997716	0.997716	0.131432	0.12848	0.3948	0.775985	0.154133	0.270484	0.453459	-0.0256531
C009	PC	PC(36:1)	PC(18:0/18:1)	P071	15.692	0.125519	0.215737	0.390381	0.0853589	0.551469	0.731017	0.0727772	0.623018	0.922391	0.0125817	0.0806177	0.594313	0.903355	0.202727	0.145434	0.285854	-0.122109
C011	PC	PC(36:2)	PC(18:0/18:2)	P072	14.789	0.217477	0.0305919	0.0850603	0.29566	0.0351668	0.133634	0.0937492	0.526217	0.922904	0.20191	0.0477728	0.752554	0.903064	0.398493	0.00312291	0.0148338	-0.35072
C012	PC	PC(36:3)	PC(18:1/18:2)	P073	13.385	0.240266	0.0165996	0.0525655	0.246736	0.0809049	0.214492	0.254605	0.0807474	0.317421	-0.00786954	0.0500805	0.741005	0.898666	0.489507	0.000199326	0.00162308	-0.439426
C013	PC	PC(36:3)	PC(16:0/20:3)	P074	13.644	0.177842	0.0782215	0.193853	0.283644	0.0436914	0.142309	0.0728645	0.622601	0.933901	0.210779	0.0795425	0.599256	0.898884	0.310329	0.0237279	0.0819692	-0.230786
C015	PC	PC(36:4)	PC(16:0/20:4)	P077	12.92	0.176836	0.0799502	0.193922	0.269061	0.0562339	0.168702	0.0589926	0.690419	0.971701	0.210069	0.108988	0.470907	0.880056	0.266808	0.0534533	0.141713	-0.157819
C016	PC	PC(36:5)	PC(16:0/20:5)	P079	11.909	0.745473	8.759e-19	9.98526e-17	0.715117	3.73234e-09	4.25487e-07	0.69011	5.74953e-08	6.55446e-06	0.0250064	0.713764	2.57261e-08	1.46639e-06	0.793838	1.33472e-12	7.60788e-11	-0.0800743
C017	PC	PC(38:1)	PC(16:0/22:1), PC(18:0/20:1)	P091	16.564	0.121058	0.23263	0.407997	0.0871725	0.543013	0.736947	0.0126915	0.931773	1.00209	0.074481	0.0589649	0.697089	0.892901	0.289319	0.0356219	0.109754	-0.230354
C019	PC	PC(38:3)	PC(18:0/20:3)	P095	15.096	0.363617	0.000216054	0.00129632	0.261293	0.0640171	0.182449	0.385772	0.00676987	0.0482353	-0.12448	0.0950691	0.529696	0.888019	0.540758	2.91272e-05	0.00033205	-0.445689
C022	PC	PC(38:4)	PC(18:0/20:4)	P098	14.523	0.0998725	0.325332	0.529826	0.14865	0.29785	0.522384	0.0400806	0.786794	1.0078	0.108569	0.0795346	0.599292	0.887264	0.187635	0.17849	0.339131	-0.108101
C023	PC	PC(38:5)	PC(18:1/20:4), PC(16:0/22:5)	P099	13.058	0.144537	0.153473	0.306946	0.162348	0.255027	0.468921	0.0511699	0.729796	0.978785	0.111178	-0.0427321	0.777962	0.895835	0.3642	0.00734139	0.030997	-0.406932
C024	PC	PC(38:5)	PC(18:0/20:5)	P100	13.54	0.698087	9.69024e-16	3.68229e-14	0.447681	0.000987693	0.00938308	0.620803	2.50907e-06	7.15086e-05	-0.173121	0.547812	8.13035e-05	0.00154477	0.80103	5.9265e-13	6.75621e-11	-0.253218
C025	PC	PC(38:6)	PC(16:0/22:6)	P103	12.502	0.395191	5.16048e-05	0.00042021	0.310302	0.0266858	0.104903	0.225811	0.122774	0.437381	0.0844911	0.427169	0.00306846	0.0318004	0.487087	0.000216677	0.00164674	-0.0599178
C026	PC	PC(40:4)	PC(18:0/22:4)	P116	15.42	0.391624	6.11178e-05	0.000464495	0.320248	0.0219614	0.104317	0.47581	0.000630735	0.00719038	-0.155562	0.181203	0.228139	0.591088	0.465083	0.000450165	0.00301876	-0.28388
C027	PC	PC(40:5)	PC(18:0/22:5)	P119	14.594	0.569695	7.55603e-10	1.23055e-08	0.435678	0.00139581	0.0113659	0.463541	0.000906304	0.00860989	-0.0278623	0.363417	0.0130461	0.0874854	0.739091	2.62693e-10	9.98232e-09	-0.375674
C028	PC	PC(40:5)	PC(18:0/22:5)	P120	15.038	0.500196	1.35198e-07	1.92657e-06	0.495018	0.000221761	0.0031601	0.566966	2.6522e-05	0.000604702	-0.0719479	0.359359	0.0141762	0.0897823	0.625872	5.39917e-07	8.79294e-06	-0.266512
C029	PC	PC(40:6)	PC(18:0/22:6)	P123	14.129	0.428717	9.54445e-06	9.06723e-05	0.231459	0.102207	0.258925	0.271669	0.0617811	0.270886	-0.0402099	0.404543	0.00529474	0.0503	0.556124	1.53608e-05	0.00019457	-0.151581
C030	PC	PC(40:7)	PC(18:1/22:6)	P126	12.648	0.0492007	0.628658	0.805248	-0.11639	0.416015	0.65869	0.0210958	0.886828	0.981538	-0.137486	0.211199	0.158849	0.476548	0.0344261	0.806671	0.919605	0.176773
C031	PCe	PC(32:0e, e)	PC(16:0e/16:0)	P143	15.184	0.0164817	0.87137	0.964429	0.0519129	0.717513	0.852046	0.000937626	0.994954	1.00376	0.0509752	0.0838162	0.579716	0.917883	0.0068743	0.961037	0.978198	0.0769419
C032	PCe	PC(32:1e, p)	PC(16:0p/16:0)	P146	15.011	0.0211268	0.835571	0.952551	0.0328527	0.818977	0.897725	0.0410915	0.781547	1.0241	-0.00823882	0.100743	0.505304	0.886226	0.0082234	0.953398	0.988067	0.0925197
C033	PCe	PC(34:1e, e)	PC(18:1e/16:0), PC(16:0e/18:1)	P149	15.271	-0.0198875	0.845092	0.944515	-0.0805764	0.574062	0.743671	0.0325101	0.826372	0.9712	-0.113086	0.0743873	0.623203	0.888064	0.00508696	0.971162	0.971162	0.0693004
C034	PCe	PC(34:2e, p)	PC(16:0p/18:1)	P151	15.106	-0.0554907	0.585386	0.767058	-0.08128	0.570711	0.747829	-0.0156036	0.916168	0.994697	-0.0656764	0.0650145	0.667728	0.885127	0.0210094	0.881301	0.947815	0.0440051
C035	PCe	PC(34:3e, p)	PC(16:0p/18:2)	P152	14.012	0.293686	0.0031738	0.0124763	0.284416	0.0430974	0.144503	0.353399	0.0137412	0.0921466	-0.0689831	0.351184	0.0167082	0.100249	0.296182	0.0312878	0.104906	0.0550018
C037	PCe	PC(36:2e, p)	PC(18:0p/18:1)	P155	16.197	-0.00726921	0.943071	0.977365	0.0206244	0.885776	0.943723	-0.0350347	0.813121	0.996729	0.0556591	0.070217	0.642862	0.872455	0.0396703	0.777922	0.90493	0.0305467
C038	PCe	PC(36:3e, p)	PC(18:1p/18:1)	P158	15.202	0.0129208	0.898993	0.97605	0.0107923	0.940084	0.965492	0.00728693	0.960796	1.01417	0.0035054	0.196147	0.191398	0.53218	0.0797694	0.570179	0.747131	0.116378
C039	PCe	PC(36:4e, e)	PC(16:0e/20:4)	P160	13.941	0.262797	0.00859006	0.0296748	0.400606	0.00357915	0.0240013	0.105426	0.475755	0.919255	0.29518	0.271601	0.0678679	0.276319	0.247299	0.0742157	0.180013	0.0243014
C040	PCe	PC(36:5e, p)	PC(16:0p/20:4)	P163	13.651	0.228853	0.0226985	0.0646908	0.456657	0.000756275	0.00783776	-0.0831158	0.574363	0.922217	0.539773	0.0561383	0.710963	0.890657	0.271783	0.0489921	0.132979	-0.215645
C044	PCe	PC(38:4e, e)	PC(18:0e/20:4)	P171	15.347	0.292068	0.00335303	0.0127415	0.258884	0.0665981	0.185175	0.309749	0.0321585	0.174575	-0.0508651	0.223353	0.135677	0.441919	0.400127	0.00299145	0.0148272	-0.176775
C045	PCe	PC(38:5e, e)	PC(18:1e/20:4)	P172	14.043	0.14261	0.159091	0.307396	0.294174	0.03614	0.128749	0.0124178	0.93324	0.994294	0.281756	0.0602264	0.690929	0.905355	0.162542	0.244886	0.422985	-0.102316
C046	PCe	PC(38:5e, p)	PC(18:0p/20:4)	P175	15.122	0.358281	0.000271337	0.00140602	0.506288	0.00015034	0.0024484	-0.0578625	0.696061	0.967694	0.564151	0.0229251	0.879797	0.928675	0.524622	5.51884e-05	0.000571952	-0.501697
C047	PE	PE(36:1)	PE(18:0/18:1)	P231	15.941	0.000977115	0.992341	1.00112	-0.0629753	0.660647	0.80121	0.0527531	0.721767	0.979541	-0.115728	-0.101812	0.500774	0.892004	0.041352	0.768762	0.903494	-0.143164
C049	PE	PE(38:4)	PE(18:0/20:4)	P239	14.844	0.0200735	0.843662	0.952252	-0.135691	0.342414	0.582616	0.218021	0.13658	0.471821	-0.353712	0.000555791	0.997075	0.997075	0.050623	0.718859	0.89076	-0.0500672
C050	PE	PE(38:6)	PE(16:0/22:6)	P244	12.848	0.0699608	0.491387	0.666883	-0.0718297	0.616443	0.772247	0.0938317	0.525852	0.936673	-0.165661	0.187643	0.211752	0.574757	0.0292223	0.835453	0.924676	0.158421
C051	PE	PE(40:4)		P245	15.672	0.312363	0.00164587	0.00694924	0.106066	0.458828	0.662106	0.511193	0.000204852	0.00389218	-0.405127	0.143401	0.341731	0.695666	0.327626	0.0166301	0.0631943	-0.184225
C052	PE	PE(40:5)	PE(18:0/22:5)	P247	15.311	0.132523	0.191002	0.351197	0.20776	0.143485	0.308627	0.158533	0.281829	0.730193	0.0492271	0.151426	0.315107	0.704357	0.11508	0.411904	0.626094	0.036346
C053	PE	PE(40:6)	PE(18:0/22:6)	P248	14.472	-0.0310706	0.760141	0.912169	-0.0269326	0.851188	0.924147	-0.0853669	0.564005	0.918522	0.0584343	0.0356141	0.814229	0.919031	-0.0577216	0.681409	0.853633	0.0933357
C054	PE	PE(40:7)	PE(18:1/22:6)	P249	13.001	-0.00304923	0.976104	0.993534	-0.129502	0.365084	0.594565	0.0264722	0.858251	0.988289	-0.155974	0.162902	0.27939	0.692401	-0.0947032	0.499976	0.703669	0.257605
C055	PEe	PE(34:2e, p)	PE(16:0p/18:1), PE(18:1p/16:0)	P252	15.433	0.0283099	0.780891	0.917748	0.318187	0.0228776	0.10031	-0.257008	0.0778293	0.316877	0.575195	-0.0849086	0.574767	0.949616	0.147178	0.292954	0.477097	-0.232087
C056	PEe	PE(36:2e, p)	PE(18:0p/18:1)	P256	16.445	0.115441	0.255186	0.440775	0.438445	0.0012903	0.0113149	-0.214397	0.143384	0.467021	0.652841	0.0261435	0.863073	0.928211	0.193181	0.165765	0.320291	-0.167038
C058	PEe	PE(36:5e, p)	PE(16:0p/20:4)	P261	14.077	0.367156	0.000185347	0.00124291	0.561438	1.81771e-05	0.000690731	-0.0860122	0.561051	0.926954	0.647451	0.0591586	0.696142	0.90182	0.456362	0.000593536	0.00375906	-0.397204
C060	PEe	PE(38:5e, p)	PE(16:0p/22:4)	P272	15.097	0.389553	6.73634e-05	0.000479964	0.328687	0.0185255	0.0918219	0.217689	0.137192	0.459998	0.110998	0.0163857	0.913931	0.938632	0.500994	0.000132973	0.00116607	-0.484608
C061	PEe	PE(38:5e, p)	PE(18:0p/20:4)	P273	15.447	0.280732	0.00488371	0.0179594	0.521081	8.83834e-05	0.00167928	-0.122018	0.408704	0.8791	0.643099	0.0428135	0.77755	0.904497	0.405906	0.00256507	0.0132917	-0.363092
C062	PEe	PE(38:6e, e)	PE(16:0e/22:6)	P274	13.887	0.0102618	0.919701	0.96189	0.168981	0.23586	0.440788	-0.0710814	0.631161	0.91079	0.240063	0.133425	0.376701	0.753403	0.0277682	0.843536	0.924645	0.105657
C063	PEe	PE(38:6e, p)	PE(18:1p/20:4)	P275	14.193	0.269527	0.00697961	0.0248649	0.471901	0.000472478	0.00598472	-0.0645608	0.662869	0.944589	0.536462	0.0711277	0.638547	0.877041	0.335588	0.0140274	0.0551421	-0.26446
C064	PEe	PE(38:6e, p)	PE(18:0p/20:5)	P276	14.628	0.584947	2.04631e-10	3.88798e-09	0.561864	1.78569e-05	0.00101784	0.504229	0.000258108	0.00420348	0.0576349	0.520629	0.000207947	0.00338656	0.695143	7.66997e-09	1.45729e-07	-0.174514
C065	PEe	PE(38:7e, p)	PE(16:0p/22:6)	P279	13.618	-0.0301624	0.766949	0.910752	0.209215	0.140639	0.308323	-0.236201	0.106034	0.389933	0.445417	0.100542	0.506159	0.874274	-0.0338575	0.809805	0.914037	0.1344
C067	PEe	PE(40:5e, p)	PE(18:0p/22:4)	P285	16.179	0.230246	0.021864	0.0639101	0.190249	0.181151	0.362301	0.150253	0.30804	0.763404	0.0399967	0.0582066	0.700802	0.887682	0.293572	0.032881	0.107098	-0.235366
C068	PEe	PE(40:6e, e)	PE(18:0e/22:6)	P287	15.307	-0.0892522	0.379659	0.58488	0.00411538	0.977135	0.985782	-0.143292	0.331242	0.786699	0.147408	0.0841265	0.578308	0.928551	-0.104833	0.455028	0.673677	0.18896
C069	PEe	PE(40:6e, p)	PE(40:5p)	P289	15.845	-0.323322	0.00109734	0.00500387	0.115977	0.417683	0.652272	-0.429425	0.0023206	0.0188963	0.545401	-0.268106	0.071627	0.281568	-0.321113	0.0190549	0.0678832	0.0530067
C070	PEe	PE(40:7e)	PE(18:1e/22:6)	P290	13.994	-0.0885434	0.38347	0.575205	-0.03589	0.802563	0.905863	-0.0914063	0.536652	0.926944	0.0555163	0.150586	0.317829	0.696779	-0.152895	0.274398	0.453353	0.303481
C071	PEe	PE(40:7e, p)	PE(18:0p/22:6)	P292	15.105	-0.0531186	0.601545	0.779274	0.293396	0.036658	0.126637	-0.295096	0.0417316	0.216246	0.588492	-0.00178262	0.990619	0.999386	-0.00590914	0.966504	0.975057	0.00412652
C072	PEe	PE(40:8e, p)	PE(18:1p/22:6)	P293	13.745	-0.0219448	0.829299	0.95495	0.130342	0.361954	0.598011	-0.197536	0.178368	0.521383	0.327878	0.160921	0.285356	0.67772	-0.111401	0.42711	0.640665	0.272322
C073	PI	PI(38:4)	PI(18:0/20:4)	P314	13.191	0.143735	0.155794	0.306217	0.094819	0.508068	0.723997	-0.0223942	0.879912	0.983431	0.117213	0.0815331	0.590118	0.909101	0.217716	0.117337	0.252384	-0.136183
C074	SM	SM(d32:1)	SM(d16:1/16:0), SM(d18:1/14:0)	P327	11.004	0.193226	0.0553325	0.143361	0.204537	0.149939	0.316537	0.0235898	0.873552	0.985989	0.180948	0.297124	0.044934	0.204899	0.236486	0.0882188	0.197195	0.0606375
C075	SM	SM(d33:1)	SM(d33:1)	P329	11.812	0.150772	0.136318	0.287783	0.213351	0.132781	0.296804	-0.0384406	0.795327	0.996343	0.251792	0.253554	0.0890807	0.327587	0.183638	0.188089	0.351511	0.0699155
C076	SM	SM(d34:0)	SM(d34:0)	P330	13.255	-0.044344	0.662961	0.821496	0.139535	0.328785	0.567902	-0.253928	0.0815851	0.310023	0.393463	0.0301549	0.842312	0.932267	0.00786496	0.955427	0.981249	0.02229
C077	SM	SM(d34:1)	SM(d18:1/16:0)	P331	12.618	-0.0955484	0.34682	0.549132	-0.0517608	0.718306	0.844194	-0.25705	0.0777792	0.328401	0.205289	-0.0289492	0.848542	0.930132	-0.012011	0.931976	0.974727	-0.0169382
C078	SM	SM(d34:2)	SM(d18:2/16:0)	P332	11.262	-0.0257787	0.800052	0.930673	-0.0795674	0.578881	0.741489	-0.146803	0.319406	0.774729	0.0672358	0.151764	0.314013	0.715951	0.07292	0.603831	0.782236	0.0788444
C079	SM	SM(d36:1)	SM(d18:1/18:0)	P336	14.319	-0.0859397	0.397667	0.588754	0.0335421	0.815245	0.90231	-0.213502	0.145102	0.459489	0.247044	0.0443185	0.769939	0.904877	-0.0592976	0.673193	0.852711	0.103616
C080	SM	SM(d36:2)	SM(d36:2)	P337	12.926	0.0791656	0.436034	0.629214	0.0853947	0.551301	0.739392	-0.0493052	0.739289	0.979988	0.1347	0.21543	0.150476	0.463627	0.104537	0.45631	0.666915	0.110894
C081	SM	SM(d38:1)	SM(d18:1/20:0)	P343	15.69	0.0126994	0.900715	0.968694	0.11268	0.431131	0.664175	-0.155864	0.290111	0.734949	0.268544	0.100041	0.508293	0.864856	0.0484942	0.730224	0.885591	0.0515464
C082	SM	SM(d38:2)	SM(d38:2)	P344	14.604	0.113055	0.265204	0.451242	0.0369298	0.796962	0.908537	0.106866	0.469714	0.923232	-0.0699357	0.266219	0.0737245	0.280153	0.163902	0.240906	0.422512	0.102316
C083	SM	SM(d39:1)	SM(d39:1)	P345	16.27	0.362381	0.00022784	0.00129869	0.401357	0.00351128	0.0250179	0.205252	0.161665	0.484996	0.196105	0.386607	0.00795417	0.0647696	0.38401	0.00452982	0.020656	0.00259719
C084	SM	SM(d40:1)	SM(d18:1/24:1)	P349	16.742	0.124423	0.219806	0.391529	0.200452	0.158426	0.32251	-0.0245844	0.868267	0.989824	0.225036	0.0320372	0.832605	0.930559	0.274411	0.0467612	0.130019	-0.242374
C085	SM	SM(d40:2)	SM(d16:1/24:1)	P350	15.706	0.257399	0.0101096	0.0329283	0.223769	0.11445	0.266271	0.127368	0.388308	0.85129	0.0964012	0.309543	0.0363165	0.188186	0.249056	0.0721174	0.178726	0.0604869
C086	SM	SM(d40:2)	SM(d18:2/22:0)	P351	15.887	0.0964544	0.342246	0.549521	0.0149497	0.917073	0.950421	0.0405394	0.784412	1.01617	-0.0255897	0.162068	0.281891	0.683735	0.215194	0.121749	0.257027	-0.0531261
C087	SM	SM(d41:1)	SM(d41:1)	P355	17.115	0.163288	0.106327	0.237673	0.228533	0.10674	0.26453	-0.0342991	0.816977	0.97016	0.262832	0.108539	0.472751	0.869251	0.266508	0.0537322	0.139215	-0.157969
C088	SM	SM(d41:2)	SM(d41:2)	P356	16.187	0.309995	0.001793	0.00730007	0.430871	0.00159763	0.012142	0.120561	0.414363	0.874767	0.31031	0.384669	0.00830106	0.063088	0.344654	0.011496	0.0468053	0.0400146
C089	SM	SM(d41:2)	SM(d18:2/23:0)	P357	16.417	0.182598	0.0704522	0.178479	0.0375754	0.793489	0.913715	0.098263	0.506401	0.931125	-0.0606876	0.196913	0.189635	0.54046	0.214903	0.122267	0.253427	-0.0179897
C090	SM	SM(d42:1)	SM(d42:1)	P359	16.946	0.194926	0.0531814	0.140993	0.371508	0.00727185	0.0414496	0.0811034	0.583696	0.899208	0.290404	0.21867	0.144287	0.45691	0.161633	0.247572	0.421241	0.0570369
C091	SM	SM(d42:1)	SM(d18:1/24:0)	P360	17.488	0.159231	0.115426	0.253049	0.226162	0.110526	0.268085	-0.00413119	0.977768	1.01332	0.230293	0.0767025	0.612399	0.883715	0.28548	0.0382555	0.114767	-0.208778
C092	SM	SM(d42:2)	SM(d18:1/24:1)	P362	16.617	0.135573	0.1809	0.34371	0.224282	0.1136	0.2698	0.00202716	0.98909	1.00675	0.222255	0.0426401	0.778428	0.887408	0.238016	0.0861205	0.196355	-0.195376
C093	SM	SM(d42:3)	SM(d18:2/24:1)	P364	15.819	0.132687	0.190451	0.355925	0.175464	0.218107	0.421427	-0.00457684	0.97537	1.02011	0.18004	0.29605	0.0457515	0.200603	0.102584	0.46481	0.670739	0.193465
C094	SM	SM(d42:4)	SM(d42:4)	P365	14.823	0.25808	0.00990593	0.033214	0.278983	0.0474236	0.150175	0.284442	0.050065	0.237809	-0.00545929	0.441697	0.00211901	0.0268408	0.0149983	0.915113	0.965953	0.426698
C095	Cer	Cer(d42:2)	Cer(d18:1/24:1)	P401	17.658	0.234195	0.0196398	0.0589194	0.276915	0.0491604	0.151467	0.163262	0.267535	0.726168	0.113653	0.185475	0.217176	0.575768	0.278694	0.0433032	0.126579	-0.0932191
C096	CerG1	CerG1(d36:1)		P413	14.611	0.038358	0.706212	0.865679	0.0714962	0.618085	0.765888	0.0163171	0.91235	1.00008	0.0551791	0.0213458	0.888023	0.928758	0.147095	0.293231	0.470821	-0.125749
C097	CerG1	CerG1(d40:1)	CerG1(d18:1/22:0)	P416	16.795	-0.0779871	0.442917	0.623365	-0.0630848	0.660093	0.809146	-0.0906158	0.540195	0.919138	0.027531	-0.209083	0.163163	0.476938	0.0450651	0.748651	0.889023	-0.254148
C098	CerG1	CerG1(d40:2)	CerG1(d40:2)	P417	16.046	-0.0349851	0.73101	0.886545	-0.202891	0.153317	0.317784	0.0964933	0.514125	0.930321	-0.299385	-0.0773747	0.609277	0.890482	0.0460316	0.743442	0.892131	-0.123406
C099	CerG1	CerG1(d41:1)	CerG1(d18:1/23:0)	P418	17.184	-0.000311286	0.99756	0.99756	0.156356	0.273218	0.48667	-0.170198	0.247457	0.68805	0.326555	0.0167505	0.912022	0.945186	0.0828227	0.555462	0.753842	-0.0660721
C100	CerG1	CerG1(d41:2)		P420	16.52	0.167807	0.0968652	0.22536	0.112543	0.431693	0.656173	0.188263	0.200039	0.570112	-0.07572	0.272693	0.0667259	0.281732	0.177646	0.203162	0.373557	0.0950471
C102	CerG1	CerG1(d42:1)	CerG1(d18:1/24:0)	P421	17.536	-0.0627985	0.536898	0.720074	-0.0205512	0.886178	0.93541	-0.0990399	0.503029	0.940087	0.0784887	-0.0552822	0.715184	0.886206	-0.0619642	0.659377	0.844595	0.006682
C104	CerG1	CerG1(d42:2)	CerG1(d18:1/24:1)	P422	16.741	0.01639	0.872079	0.955933	0.0788513	0.582314	0.737597	-0.039728	0.788627	0.998928	0.118579	-0.0737719	0.626088	0.870415	0.097072	0.489264	0.697202	-0.170844
C105	CerG1	CerG1(d42:2)		P423	16.946	0.072458	0.476013	0.653802	-0.0498207	0.728451	0.847382	0.162305	0.27039	0.716847	-0.212125	0.10583	0.483935	0.875691	0.0816008	0.56133	0.752843	0.0242289
C106	CerG1	CerG1(d42:3)	CerG1(d18:2/24:1)	P424	16.002	-0.0060867	0.95232	0.978059	-0.0172079	0.904601	0.946096	0.00302875	0.9837	1.01029	-0.0202366	-0.0458612	0.76216	0.905065	0.0935478	0.505244	0.702412	-0.139409
C108	CerG1+O	CerG1(d41:1)+O		P425	16.994	0.0891327	0.3803	0.578056	-0.00218994	0.987831	0.987831	0.104824	0.47829	0.908751	-0.107014	0.245888	0.0995175	0.343788	-0.0175648	0.900655	0.959576	0.263453
C109	CerG1+O	CerG1(d42:1)+O		P427	17.361	0.0481044	0.636336	0.797169	0.0351924	0.806326	0.901187	0.0344159	0.816364	0.979637	0.000776451	0.252602	0.0903279	0.321793	-0.0840376	0.549657	0.75495	0.33664
C110	CerG1+O	CerG1(d42:2)+O	CerG1(d18:1/24:1+O)	P428	16.531	0.0121953	0.904637	0.963819	0.110597	0.439749	0.651057	-0.0882741	0.550757	0.923328	0.198871	0.00648008	0.965908	0.983156	0.169143	0.225985	0.402536	-0.162663
C112	SuCer	Su1CerG1(d42:2)		P445	15.465	0.0854724	0.400247	0.584976	0.107744	0.451713	0.660196	-0.0817375	0.580748	0.919518	0.189481	0.114536	0.448485	0.852122	0.142976	0.307103	0.486246	-0.0284398
C113	ChE	ChE(16:0)	ChE(16:0)	P461	21.272	-0.0579275	0.568996	0.754251	-0.240692	0.0888706	0.230256	0.140187	0.341935	0.795522	-0.38088	-0.0528243	0.727348	0.891588	-0.0502083	0.721069	0.883891	-0.00261601
C114	ChE	ChE(16:1)	ChE(16:1)	P462	20.837	0.366534	0.000190428	0.00120604	0.331371	0.0175331	0.0951796	0.422906	0.0027477	0.0208825	-0.0915349	0.371907	0.010928	0.0778617	0.374852	0.0056833	0.0249191	-0.00294473
C115	ChE	ChE(17:1)	ChE(17:1)	P463	21.046	0.1059	0.296836	0.497637	-0.0607519	0.671937	0.806325	0.109693	0.457975	0.91595	-0.170445	0.174956	0.24485	0.620286	0.0798564	0.569757	0.755259	0.0950996
C116	ChE	ChE(18:1)	ChE(18:1)	P465	21.237	-0.146729	0.147269	0.299797	-0.313283	0.0251882	0.102552	-0.0576605	0.697071	0.957422	-0.255622	-0.15968	0.289136	0.672684	-0.132705	0.343503	0.53643	-0.0269755
C117	ChE	ChE(18:2)	ChE(18:2)	P466	20.885	0.0104883	0.917936	0.968932	-0.249552	0.0773904	0.21006	0.110453	0.454845	0.925935	-0.360005	0.068572	0.650684	0.872682	-0.0302296	0.829864	0.927495	0.0988016
C118	ChE	ChE(18:3)	ChE(18:3)	P467	20.545	0.173046	0.0867363	0.205999	0.128218	0.369897	0.593919	0.127941	0.386157	0.863174	0.000276267	0.0740497	0.624785	0.879327	0.254528	0.0658816	0.1669	-0.180478
C120	ChE	ChE(20:3)	ChE(20:3)	P471	20.93	0.413264	2.12479e-05	0.000186328	0.329814	0.018103	0.0938063	0.467332	0.000811433	0.0084094	-0.137518	0.328483	0.0258262	0.1402	0.473089	0.000346979	0.00247223	-0.144606
C121	ChE	ChE(20:4)	ChE(20:4)	P472	20.663	-0.0740173	0.466547	0.648614	-0.173296	0.223936	0.425478	-0.0309003	0.834846	0.971148	-0.142396	-0.0827538	0.584546	0.912853	-0.0223427	0.873828	0.948727	-0.0604111
C122	ChE	ChE(20:5)	ChE(20:5)	P473	20.317	0.671509	2.80112e-14	7.9832e-13	0.372388	0.00712403	0.0427442	0.625055	2.04342e-06	7.76501e-05	-0.252667	0.34282	0.0196849	0.112204	0.725587	7.93308e-10	1.80874e-08	-0.382767
C123	ChE	ChE(22:4)		P475	20.975	0.235373	0.0190151	0.058587	0.214286	0.131052	0.298797	0.206218	0.159656	0.491914	0.00806723	0.390418	0.00730856	0.0640905	0.229676	0.0980476	0.214951	0.160742
C124	ChE	ChE(22:5)	ChE(22:5)	P476	20.667	0.325223	0.00102127	0.00485103	-0.156781	0.271902	0.492013	0.340622	0.0178355	0.112958	-0.497402	0.146706	0.330601	0.685245	0.429811	0.00131836	0.00715679	-0.283105
C125	ChE	ChE(22:6)	ChE(22:6)	P477	20.45	0.362204	0.000229578	0.00124628	0.00982237	0.945461	0.962344	0.287458	0.0475797	0.23583	-0.277636	0.302798	0.0408106	0.19385	0.454579	0.000627502	0.00376501	-0.151781
C126	ChE(C28)	Ch(C28)E(19:2)	Ch(C28)E(19:2)	P478	21.024	0.490632	2.53097e-07	2.8853e-06	0.523744	8.01131e-05	0.00182658	0.46159	0.000958882	0.00840866	0.0621536	0.558741	5.44482e-05	0.00155177	0.322909	0.0183578	0.0675094	0.235832
C127	TG	TG(56:5)		P619	20.524	0.317009	0.00138854	0.00608821	0.314133	0.0247743	0.104603	0.27611	0.0574818	0.262117	0.0380234	0.305995	0.0386267	0.191454	0.275395	0.0459477	0.130951	0.0306004
C128	TG	TG(56:6)	TG(16:0/18:1/22:5)	P620	20.184	0.44541	3.84285e-06	3.98259e-05	0.38482	0.00529864	0.0335581	0.328503	0.0226306	0.135783	0.0563168	0.439781	0.00222708	0.0253887	0.444306	0.000859594	0.00489968	-0.00452468
C129	TG	TG(56:7)	TG(16:0/18:1/22:6)	P622	20.026	0.715885	8.2345e-17	4.69366e-15	0.545834	3.43244e-05	0.000978246	0.63202	1.45009e-06	8.26553e-05	-0.0861867	0.708058	3.718e-08	1.41284e-06	0.734461	3.86631e-10	1.1019e-08	-0.0264025
C130	TG	TG(58:8)	TG(18:1/18:1/22:6)	P646	20.042	0.621276	6.82574e-12	1.55627e-10	0.471289	0.000481697	0.00549135	0.488118	0.000432421	0.00547734	-0.0168295	0.7182	1.9202e-08	2.18903e-06	0.58107	5.06759e-06	7.22131e-05	0.13713
C131	FFA	FA(22:6)	FA(22:6)	P716	6.436	0.357232	0.000283633	0.00140583	0.0941388	0.511129	0.719367	0.322779	0.0252475	0.143911	-0.22864	0.51708	0.00023372	0.00333051	0.291168	0.0344081	0.108959	0.225912
C133	Other	coenzyme Q10	coenzyme Q10	P719	19.689	0.495361	1.86069e-07	2.35687e-06	0.320069	0.02204	0.100502	0.495737	0.000339858	0.00484298	-0.175669	0.558643	5.46482e-05	0.00124598	0.513381	8.45369e-05	0.0008031	0.0452618

## Sheet: Table S4
Table S4. Correlations of CSF properties used in the present study
	CSF neutrophil	CSF lymphocyte	CSF RBC	CSF protein (mg/dl)	CSF glucose (mg/dl)	CSF chloride
CSF neutrophil	1
CSF lymphocyte	0.2601	1
CSF RBC	0.03025	0.04811	1
CSF protein (mg/dl)	0.009675	0.15	-0.04119	1
CSF glucose (mg/dl)	-0.06961	0.2363	-0.13	0.3419	1
CSF chloride	-0.06823	-0.1137	-0.05147	0.1573	0.2592	1

## Sheet: Table S5
Table S5. Calculated beta and p values of CSF properties in multiple linear regression model.
					CSF neutrophil			CSF lymphocyte			CSF RBC			CSF protein (mg/dl)			CSF glucose (mg/dl)			CSF chloride
Lipid code	Lipid class	Lipid name	Confirmed fragment	RT	estimate beta	p value	FDR	estimate beta	p value	FDR	estimate beta	p value	FDR	estimate beta	p value	FDR	estimate beta	p value	FDR	estimate beta	p value	FDR
C001	PC	PC(30:0)	PC(14:0/16:0)	12.689	-0.000134296	0.913085	1.00364	0.000106368	0.818507	0.946621	3.94286e-06	0.825659	1.04583	0.000728637	2.37352e-07	3.84974e-07	-7.85446e-05	0.52086	0.989633	-0.00104442	0.223609	1.02552
C002	PC	PC(32:0)	PC(16:0/16:0)	14.303	0.00417465	0.680138	1.00509	-0.000857782	0.822027	0.934441	0.000155317	0.292746	1.94676	0.00411217	0.000251392	0.000306744	-0.000627442	0.532985	0.957932	-0.00385046	0.584448	1.0095
C003	PC	PC(32:1)	PC(16:0/16:1), PC(14:0/18:1)	12.924	0.00317846	0.431969	1.19691	0.000693281	0.648789	0.991827	5.31269e-05	0.366781	1.62606	0.00311146	9.53808e-11	2.07961e-10	-0.000293429	0.465118	0.981915	-0.00255778	0.36318	1.05006
C004	PC	PC(33:1)	PC(15:0/18:1), PC(16:0/17:1)	13.694	0.000776512	0.226908	1.31212	-3.90108e-05	0.871547	0.934805	3.06432e-06	0.742271	1.12184	0.000437291	4.94094e-09	9.6639e-09	-3.8769e-05	0.542603	0.962215	-0.0003129	0.482616	0.972544
C005	PC	PC(34:0)	PC(16:0/18:0)	15.6	0.00113889	0.592318	0.984729	-0.00018183	0.820369	0.940595	9.26006e-06	0.764606	1.12992	0.0005937	0.0105134	0.0118498	-0.00016349	0.439373	0.973943	-0.000638287	0.665848	0.962585
C006	PC	PC(34:1)	PC(16:0/18:1)	14.432	0.038519	0.493023	1.04083	0.00655854	0.756474	0.986382	0.000293109	0.719687	1.1261	0.0324766	4.14751e-07	6.48963e-07	-0.00366018	0.511955	0.986813	-0.0208055	0.594089	1.00017
C007	PC	PC(34:2)	PC(16:0/18:2)	13.231	0.00246879	0.739513	0.973814	-0.00309007	0.270502	0.877482	2.78731e-05	0.796339	1.08075	0.0106408	1.48902e-24	9.90202e-23	-0.00150673	0.0429963	0.57185	4.33773e-05	0.993292	1.00846
C008	PC	PC(35:1)	PC(17:0/18:1)	15.122	0.000709239	0.42679	1.2614	3.42649e-05	0.918703	0.94719	5.8746e-06	0.650582	1.25402	0.000542395	1.19843e-07	1.96779e-07	-4.43761e-05	0.616374	0.999729	-0.000545669	0.379222	1.05076
C009	PC	PC(36:1)	PC(18:0/18:1)	15.692	0.00722453	0.562736	0.971999	-0.00131672	0.77933	0.987151	7.30225e-05	0.687449	1.17219	0.00768326	8.79778e-08	1.46263e-07	-0.00101133	0.415079	1.00374	-0.0040461	0.640883	0.957724
C010	PC	PC(36:2)	PC(18:1/18:1)	14.578	0.00731702	0.22385	1.35327	-0.00178677	0.429488	0.89253	8.44531e-05	0.333873	1.5859	0.00332235	1.10981e-06	1.57026e-06	-0.000505116	0.397104	1.0563	-0.00180822	0.664461	0.971135
C011	PC	PC(36:2)	PC(18:0/18:2)	14.789	-0.00128867	0.851724	0.985037	-0.00529051	0.0436101	0.483345	8.01844e-06	0.93627	1.02069	0.00971869	4.5352e-24	2.01061e-22	-0.00148366	0.0320924	0.609756	-0.00250153	0.601868	0.964439
C012	PC	PC(36:3)	PC(18:1/18:2)	13.385	0.000825335	0.461104	1.13568	-0.000687507	0.104846	0.733922	1.27328e-05	0.434494	1.52073	0.00130064	6.28285e-19	4.64233e-18	-0.000153668	0.168502	1.01867	0.00060249	0.438968	1.02426
C013	PC	PC(36:3)	PC(16:0/20:3)	13.644	0.00145277	0.515244	1.07074	-0.000363107	0.665763	0.994904	4.25416e-05	0.191578	3.18499	0.00267656	1.04113e-19	9.23134e-19	-0.000141386	0.523787	0.981179	-0.00103543	0.504661	0.972753
C014	PC	PC(36:3)		14.095	0.000481973	0.0743773	1.97844	6.12587e-05	0.544505	0.992043	3.49766e-06	0.370719	1.5905	0.000171798	3.07233e-08	5.37657e-08	5.0643e-06	0.849203	1.00843	-0.000119666	0.521194	0.962761
C015	PC	PC(36:4)	PC(16:0/20:4)	12.92	0.0085722	0.267916	1.22872	0.0016076	0.580449	0.977211	2.76125e-05	0.805686	1.07156	0.0059865	7.38631e-11	1.6373e-10	-0.000636381	0.407105	1.0216	-0.00052274	0.922351	0.989296
C016	PC	PC(36:5)	PC(16:0/20:5)	11.909	0.000711434	0.540811	1.04243	-0.000386172	0.378629	0.839294	-1.15574e-05	0.494704	1.34277	0.000741542	3.45682e-08	5.97087e-08	5.19777e-05	0.652717	0.997832	0.000127195	0.8749	0.986116
C017	PC	PC(38:1)	PC(16:0/22:1), PC(18:0/20:1)	16.564	0.000472899	0.0772429	1.71222	-0.000108064	0.281575	0.870917	1.55553e-06	0.687444	1.1874	0.000274491	3.46865e-16	1.39797e-15	-2.70237e-05	0.307057	1.0747	-5.69886e-05	0.757687	0.950682
C018	PC	PC(38:2)	PC(18:1/20:1)	15.732	0.000909439	0.174394	1.36438	-0.000347422	0.16845	0.829773	1.05056e-05	0.280012	2.19068	0.000664874	1.97847e-15	7.30936e-15	-3.37434e-05	0.61061	1.00261	-0.000222126	0.631887	0.965988
C019	PC	PC(38:3)	PC(18:0/20:3)	15.096	0.000403032	0.836573	0.993431	-0.000669698	0.36376	0.86393	3.62218e-05	0.204176	2.71554	0.00212141	2.66805e-17	1.22362e-16	0.000139561	0.472596	0.967004	-0.00103007	0.448733	1.01155
C020	PC	PC(38:4)		13.705	0.000569074	0.0334148	1.48139	-8.69305e-05	0.384174	0.837626	7.53833e-06	0.0523276	6.95957	0.000225378	2.16788e-12	5.6535e-12	-5.55431e-06	0.832725	1.00684	-1.63577e-05	0.92916	0.98078
C021	PC	PC(38:4)		14.091	0.000450015	0.650285	0.994113	0.000361092	0.335021	0.85688	1.8093e-05	0.211641	2.55894	0.000507105	5.96291e-06	8.01078e-06	-0.000126541	0.200884	1.0687	1.88103e-05	0.978239	1.01645
C022	PC	PC(38:4)	PC(18:0/20:4)	14.523	0.00556096	0.492719	1.05696	0.000581919	0.84872	0.93289	3.46487e-05	0.76869	1.12347	0.00527542	1.93871e-08	3.53217e-08	-0.000505124	0.530409	0.979783	-0.0020562	0.71496	0.960501
C023	PC	PC(38:5)	PC(18:1/20:4), PC(16:0/22:5)	13.058	0.00239082	0.158993	1.62662	-0.0003543	0.578034	0.985622	-3.80055e-06	0.877117	1.01441	0.0018799	7.25171e-18	3.85791e-17	8.58364e-06	0.959212	1.00453	-8.87992e-05	0.939729	0.984125
C024	PC	PC(38:5)	PC(18:0/20:5)	13.54	0.00147677	0.352774	1.20305	-0.000769719	0.199379	0.855402	-9.35987e-06	0.68509	1.19891	0.00131586	6.05058e-12	1.51835e-11	0.000134734	0.393268	1.06744	-0.000433329	0.694378	0.942371
C025	PC	PC(38:6)	PC(16:0/22:6)	12.502	0.0070567	0.103836	1.72627	-0.00187475	0.249865	0.898163	-5.59586e-05	0.373177	1.55102	0.00523549	5.21869e-20	5.33913e-19	-0.000231375	0.589304	0.979718	-0.00045429	0.879521	0.982995
C026	PC	PC(40:4)	PC(18:0/22:4)	15.42	8.09966e-05	0.916933	0.999607	0.000158392	0.588461	0.978316	1.45781e-05	0.198623	2.93521	0.00024627	0.00382634	0.00446407	-5.7665e-05	0.455343	0.992796	0.000129029	0.811101	0.989693
C027	PC	PC(40:5)	PC(18:0/22:5)	14.594	0.000381663	0.560498	0.980871	-0.000284223	0.250931	0.87826	-4.475e-06	0.638844	1.26815	0.000781375	1.48584e-19	1.23511e-18	0.000120458	0.0663133	0.55123	-0.000192796	0.672154	0.931214
C028	PC	PC(40:5)	PC(18:0/22:5)	15.038	0.00012773	0.488387	1.08259	1.3615e-05	0.844408	0.935885	3.63849e-06	0.176213	5.85908	9.18189e-05	9.56761e-06	1.27249e-05	-6.83757e-06	0.708642	1.02445	-3.67101e-05	0.774299	0.962446
C029	PC	PC(40:6)	PC(18:0/22:6)	14.129	0.00560327	0.10002	1.90037	-0.00166369	0.19378	0.888714	-2.08048e-05	0.672796	1.22578	0.00381972	3.3746e-18	2.0401e-17	-7.25368e-05	0.829233	1.02118	0.000427879	0.855716	0.989654
C030	PC	PC(40:7)	PC(18:1/22:6)	12.648	0.00123638	0.011046	1.46912	-0.000221247	0.221933	0.894459	-3.11182e-06	0.655438	1.22779	0.000349656	6.09722e-10	1.24758e-09	-1.72122e-05	0.717733	1.02644	0.000189091	0.570516	1.01171
C031	PCe	PC(32:0e, e)	PC(16:0e/16:0)	15.184	0.000169198	0.525786	1.07584	-6.73892e-05	0.502399	0.968393	3.0627e-06	0.430073	1.54594	0.000171312	2.79568e-08	4.95767e-08	6.03482e-06	0.819656	1.01882	-0.000288839	0.120936	1.0723
C032	PCe	PC(32:1e, p)	PC(16:0p/16:0)	15.011	2.13744e-05	0.958349	1.01159	-0.000159699	0.301491	0.853156	2.12477e-06	0.721255	1.11543	0.000389164	1.86711e-14	5.91252e-14	1.25713e-05	0.757213	1.00709	-0.000403632	0.157889	0.999967
C033	PCe	PC(34:1e, e)	PC(18:1e/16:0), PC(16:0e/18:1)	15.271	0.00170761	0.328007	1.17905	-0.000121562	0.853037	0.929951	3.45567e-05	0.174493	7.73585	0.00169436	6.49573e-15	2.2735e-14	6.73804e-05	0.697074	1.0417	-0.00248241	0.042305	0.93776
C034	PCe	PC(34:2e, p)	PC(16:0p/18:1)	15.106	0.00151536	0.544357	1.03428	-0.000741671	0.431173	0.882246	-1.94783e-05	0.592107	1.3125	0.00300908	8.23692e-20	7.82507e-19	0.000150199	0.545245	0.954179	-0.00304995	0.0810908	0.980461
C035	PCe	PC(34:3e, p)	PC(16:0p/18:2)	14.012	6.46815e-05	0.789021	0.999427	-8.14278e-05	0.372017	0.838615	8.81212e-07	0.802116	1.07759	0.000272122	3.80045e-18	2.19765e-17	-6.318e-05	0.00959001	0.318868	-7.90545e-05	0.638115	0.964424
C036	PCe	PC(36:2e, u)	PC(18:1e/18:1)	15.368	0.000319818	0.219831	1.39226	5.98776e-06	0.951203	0.958409	4.03831e-06	0.28644	2.11647	0.000225401	9.97473e-13	2.884e-12	8.60957e-06	0.738682	1.01283	-0.000233543	0.197556	1.09479
C037	PCe	PC(36:2e, p)	PC(18:0p/18:1)	16.197	0.000296096	0.432928	1.17509	-1.4685e-05	0.917654	0.9535	-9.6237e-07	0.860724	1.01306	0.000352824	3.86318e-14	1.19489e-13	-1.08992e-06	0.976785	0.999326	-0.00036241	0.168603	1.01928
C038	PCe	PC(36:3e, p)	PC(18:1p/18:1)	15.202	0.000253258	0.554816	1.02487	2.69886e-05	0.867222	0.937728	-3.27361e-07	0.958116	1.02766	0.000354207	6.97319e-12	1.71747e-11	2.76269e-06	0.94825	1.00894	-0.000374352	0.210475	1.03678
C039	PCe	PC(36:4e, e)	PC(16:0e/20:4)	13.941	0.000420772	0.426016	1.28773	0.000117693	0.55422	0.982816	1.49146e-06	0.84599	1.03226	0.000526727	1.9145e-15	7.2751e-15	-4.22774e-05	0.420748	0.999277	-0.000212014	0.563641	1.02691
C040	PCe	PC(36:5e, p)	PC(16:0p/20:4)	13.651	0.000291918	0.69915	0.99986	-7.97754e-05	0.779164	0.996431	3.60736e-06	0.742659	1.10982	0.000721482	1.49352e-14	4.96595e-14	-6.28545e-05	0.40282	1.03029	-0.000224814	0.66854	0.945913
C041	PCe	PC(38:2e, u)		16.743	-9.34043e-05	0.790569	0.99194	0.000185699	0.162887	0.833229	1.18946e-06	0.816154	1.05387	0.000173868	1.12014e-05	1.46057e-05	-3.70575e-05	0.290029	1.07149	-0.00018591	0.447521	1.02621
C042	PCe	PC(38:2e, u)		16.94	-1.2926e-05	0.92518	1.0004	-1.76718e-05	0.733301	0.995194	1.21879e-06	0.543057	1.38897	9.19582e-05	9.41714e-09	1.76406e-08	4.30834e-06	0.752736	1.01125	-6.73352e-05	0.482053	0.986355
C043	PCe	PC(38:3e, u)		16.003	-6.47148e-05	0.735561	0.988178	-2.41171e-05	0.73829	0.991844	1.61595e-06	0.562292	1.33544	0.000112381	2.98341e-07	4.78064e-07	-2.18964e-06	0.908395	0.998483	-9.88952e-05	0.458232	0.982982
C044	PCe	PC(38:4e, e)	PC(18:0e/20:4)	15.347	0.000171995	0.540578	1.05731	4.74329e-05	0.654027	0.988473	1.79426e-07	0.964966	1.01055	0.000239442	2.0454e-12	5.44078e-12	-3.06264e-05	0.273603	1.1027	-0.000310097	0.11425	1.08538
C045	PCe	PC(38:5e, e)	PC(18:1e/20:4)	14.043	0.000212342	0.63254	0.989739	1.36402e-05	0.934982	0.956558	7.9933e-07	0.901477	1.00753	0.00049826	4.47163e-18	2.47803e-17	-4.34635e-05	0.325342	1.1095	-0.000229728	0.457083	0.996592
C046	PCe	PC(38:5e, p)	PC(18:0p/20:4)	15.122	9.27964e-06	0.975937	1.0062	4.95191e-05	0.669305	0.989084	-1.06203e-06	0.812441	1.06985	0.000172818	8.2121e-07	1.18718e-06	-2.77896e-05	0.364108	1.05275	-0.000172391	0.420858	1.03656
C047	PE	PE(36:1)	PE(18:0/18:1)	15.941	0.000135793	0.556774	1.0144	9.38704e-05	0.281795	0.832861	3.39811e-06	0.312834	1.809	4.41382e-05	0.0775374	0.0831651	-1.98224e-05	0.388288	1.09877	1.79723e-05	0.91084	1.00117
C048	PE	PE(36:2)		14.893	0.000414368	0.167222	1.4827	6.31258e-05	0.575033	0.993239	3.1606e-06	0.467492	1.48039	8.91787e-05	0.00635244	0.0072834	-5.50367e-06	0.852846	1.00379	4.41e-05	0.831792	0.987753
C049	PE	PE(38:4)	PE(18:0/20:4)	14.844	0.000881583	0.626254	1.00351	0.000758012	0.267429	0.889202	2.53399e-05	0.336679	1.54408	9.74673e-05	0.616499	0.645625	-0.000166413	0.355436	1.05051	0.00040082	0.74999	0.949987
C050	PE	PE(38:6)	PE(16:0/22:6)	12.848	0.000354372	0.730027	0.99075	0.000179234	0.643203	1.00642	1.12338e-05	0.45251	1.5046	0.000280802	0.0121818	0.0136149	-0.000108065	0.290564	1.04446	0.000611334	0.392421	1.06514
C051	PE	PE(40:4)		15.672	-0.000256213	0.814253	0.984506	0.000446618	0.27823	0.881062	2.08518e-05	0.190428	3.61813	-3.61738e-05	0.75769	0.781184	-0.000104457	0.335914	1.06373	0.000631667	0.405372	1.05715
C052	PE	PE(40:5)	PE(18:0/22:5)	15.311	0.000119627	0.724194	0.992966	0.000149946	0.241732	0.918582	9.09143e-06	0.0673175	4.47661	-4.66626e-05	0.202038	0.214969	-1.68607e-05	0.616722	0.988241	0.000177504	0.45177	1.00142
C053	PE	PE(40:6)	PE(18:0/22:6)	14.472	-0.000824409	0.872882	0.983841	0.00110174	0.570566	0.99849	5.19143e-05	0.489011	1.3838	0.000120154	0.828288	0.847403	-0.000404565	0.429937	0.96918	0.00153439	0.668462	0.955972
C054	PE	PE(40:7)	PE(18:1/22:6)	13.001	0.000123696	0.753813	0.97337	4.00728e-05	0.787375	0.969637	4.16734e-06	0.468085	1.4478	0.000100643	0.0191026	0.0209971	-4.75417e-05	0.226463	1.11554	0.000226312	0.409738	1.02821
C055	PEe	PE(34:2e, p)	PE(16:0p/18:1), PE(18:1p/16:0)	15.433	0.00105996	0.259695	1.23355	-8.60929e-05	0.807454	0.958851	-2.62771e-06	0.847241	1.02439	0.000522002	1.00381e-06	1.43555e-06	6.26889e-05	0.501364	0.98061	-0.000226332	0.728456	0.949849
C056	PEe	PE(36:2e, p)	PE(18:0p/18:1)	16.445	0.00049622	0.275978	1.14704	3.62945e-05	0.832039	0.929926	-1.31916e-06	0.841775	1.04632	0.000239391	3.23566e-06	4.43653e-06	2.76239e-06	0.951184	1.00403	-6.1275e-06	0.984516	1.00724
C057	PEe	PE(36:3e, u)	PE(18:2e/18:1)	15.507	0.00155657	0.115121	1.70124	5.70631e-06	0.987695	0.987695	5.55073e-06	0.697748	1.16001	0.000477702	1.51211e-05	1.91534e-05	4.6957e-05	0.630504	0.986554	-7.34149e-05	0.914367	0.99681
C058	PEe	PE(36:5e, p)	PE(16:0p/20:4)	14.077	0.000777286	0.268842	1.19187	0.000267609	0.311995	0.829906	-1.88867e-06	0.853063	1.02214	0.000478139	5.09341e-09	9.81774e-09	-2.94354e-05	0.672614	1.01656	-0.000439914	0.367491	1.03992
C059	PEe	PE(38:4e, u)		15.285	0.00024978	0.250025	1.2316	8.80167e-05	0.281741	0.851627	2.27294e-06	0.470957	1.42357	4.85953e-07	0.98334	0.99079	-1.26288e-05	0.55733	0.95032	9.69619e-05	0.519719	0.973559
C060	PEe	PE(38:5e, p)	PE(16:0p/22:4)	15.097	0.000464248	0.464157	1.12242	0.00021427	0.370087	0.863536	9.61424e-06	0.297975	1.88718	8.39475e-05	0.219286	0.231468	-7.04177e-05	0.264473	1.13467	-0.000140853	0.749087	0.957966
C061	PEe	PE(38:5e, p)	PE(18:0p/20:4)	15.447	0.00101083	0.712071	0.996899	0.000770394	0.455688	0.918281	4.58746e-06	0.908305	1.0067	0.00107439	0.000395381	0.000473745	-0.000301742	0.26862	1.11645	-0.000316011	0.868127	0.986845
C062	PEe	PE(38:6e, e)	PE(16:0e/22:6)	13.887	0.000650496	0.218865	1.45545	9.27685e-05	0.640575	1.01424	1.01573e-06	0.894632	1.00836	0.000203555	0.000483851	0.000569488	-4.49552e-05	0.391464	1.08468	0.000249399	0.496587	0.971265
C063	PEe	PE(38:6e, p)	PE(18:1p/20:4)	14.193	0.000760253	0.361047	1.20048	9.82191e-05	0.753684	0.992475	4.58088e-06	0.70473	1.12927	0.000613746	4.03843e-10	8.39236e-10	-4.5581e-05	0.580982	0.978108	-0.00010093	0.861254	0.987473
C064	PEe	PE(38:6e, p)	PE(18:0p/20:5)	14.628	0.000307606	0.370756	1.20269	-5.11305e-05	0.692445	1.00103	-2.99236e-06	0.549057	1.32772	0.000224935	1.61302e-08	2.97961e-08	8.76157e-06	0.797114	1.01939	-5.45822e-06	0.981737	1.01218
C065	PEe	PE(38:7e, p)	PE(16:0p/22:6)	13.618	0.00351304	0.161257	1.53194	0.00022119	0.814061	0.949738	-1.68604e-06	0.962966	1.01646	0.00119577	1.98201e-05	2.48686e-05	-0.000154825	0.532761	0.970647	0.000164961	0.92426	0.983412
C066	PEe	PE(40:4e, u)		16.33	0.000379548	0.313212	1.15715	0.000182403	0.198905	0.881814	2.69465e-06	0.621943	1.27259	6.66666e-06	0.868822	0.882087	-3.64439e-05	0.329576	1.06911	0.000283532	0.278606	1.00148
C067	PEe	PE(40:5e, p)	PE(18:0p/22:4)	16.179	-3.00349e-05	0.986668	1.00173	0.000787773	0.246138	0.909342	2.55026e-05	0.330455	1.6904	9.64064e-05	0.61805	0.642193	-0.000170126	0.34171	1.05692	0.000852137	0.495676	0.983954
C068	PEe	PE(40:6e, e)	PE(18:0e/22:6)	15.307	0.00162804	0.269969	1.15826	0.000329695	0.55236	0.992755	3.75204e-06	0.860879	1.00436	0.000368065	0.0215799	0.0235256	-9.97244e-05	0.495602	0.998714	0.000531307	0.603708	0.95587
C069	PEe	PE(40:6e, p)	PE(40:5p)	15.845	0.000236459	0.450272	1.15166	0.000107658	0.361824	0.874955	5.09312e-06	0.264388	2.34424	4.5346e-07	0.989241	0.989241	-3.04655e-05	0.327928	1.09036	7.86288e-05	0.717696	0.954536
C070	PEe	PE(40:7e)	PE(18:1e/22:6)	13.994	0.000311256	0.158005	1.75122	5.81771e-05	0.482071	0.942875	2.01691e-06	0.527872	1.37661	6.57461e-05	0.00617992	0.00714721	-2.38118e-05	0.276004	1.07966	0.000159612	0.29659	1.01145
C071	PEe	PE(40:7e, p)	PE(18:0p/22:6)	15.105	0.00709776	0.527059	1.0621	0.00162898	0.699812	1.00081	1.36267e-06	0.993333	1.00086	0.00290739	0.0173023	0.0191767	-0.000911936	0.413609	1.0187	0.00220357	0.777395	0.957347
C072	PEe	PE(40:8e, p)	PE(18:1p/22:6)	13.745	0.00214382	0.156873	1.89673	-0.000157943	0.780919	0.979832	8.46924e-06	0.699394	1.14839	0.000660166	8.57846e-05	0.000106629	-0.000111298	0.45785	0.982162	0.000580524	0.579776	1.01461
C073	PI	PI(38:4)	PI(18:0/20:4)	13.191	0.000149209	0.534842	1.0617	-2.47011e-05	0.784899	0.975622	-1.89409e-06	0.58802	1.34839	0.000317197	3.13752e-22	5.21613e-21	-3.84052e-06	0.872135	0.999948	7.52391e-05	0.652402	0.964105
C074	SM	SM(d32:1)	SM(d16:1/16:0), SM(d18:1/14:0)	11.004	2.21907e-06	0.995959	0.995959	-8.57223e-05	0.603741	0.979238	-6.18279e-08	0.99226	1.00741	0.000435317	2.37313e-15	8.53045e-15	-1.46925e-05	0.735758	1.01933	-0.000302302	0.32202	1.0446
C075	SM	SM(d33:1)	SM(d33:1)	11.812	-3.03547e-05	0.880942	0.984582	-7.23119e-05	0.344546	0.864616	-8.2364e-07	0.779987	1.1036	0.000222399	1.52198e-17	7.7855e-17	2.35082e-06	0.907043	1.00531	-0.000144535	0.306057	1.01764
C076	SM	SM(d34:0)	SM(d34:0)	13.255	-0.000104456	0.795915	0.989315	-0.000100535	0.509107	0.967304	2.58223e-06	0.660375	1.21986	0.000468162	7.48145e-19	5.23701e-18	-5.33813e-05	0.185076	1.07022	-0.000239218	0.394868	1.05035
C077	SM	SM(d34:1)	SM(d18:1/16:0)	12.618	-0.000219789	0.974879	1.01296	-0.00235687	0.370936	0.850595	5.39928e-05	0.595117	1.25636	0.00728712	2.04033e-16	8.75368e-16	-2.39186e-05	0.97248	1.00263	-0.00355418	0.464362	0.965002
C078	SM	SM(d34:2)	SM(d18:2/16:0)	11.262	0.000318079	0.704172	0.996329	-0.000199386	0.527753	0.988608	1.62026e-05	0.185317	4.92943	0.000810726	8.12643e-15	2.77132e-14	9.78648e-05	0.240948	1.10504	8.07585e-05	0.889663	0.986043
C079	SM	SM(d36:1)	SM(d18:1/18:0)	14.319	0.00777636	0.420598	1.30092	-0.000556533	0.878215	0.934421	8.24059e-07	0.995312	0.995312	0.00496017	5.24265e-06	7.11502e-06	-0.000338241	0.724027	1.02442	-0.0081423	0.225945	1.00169
C080	SM	SM(d36:2)	SM(d36:2)	12.926	0.00159688	0.434489	1.15574	-0.000254735	0.740389	0.984717	1.12714e-06	0.969707	0.999775	0.0018262	2.72516e-13	8.05436e-13	-0.000148188	0.465254	0.966857	-0.000287686	0.839268	0.979145
C081	SM	SM(d38:1)	SM(d18:1/20:0)	15.69	0.000996122	0.545097	1.0211	-0.000876587	0.159063	0.846216	-9.08028e-06	0.704396	1.1425	0.00169488	3.94628e-16	1.54369e-15	-0.000189347	0.247974	1.09935	-0.00294293	0.0112293	0.746746
C082	SM	SM(d38:2)	SM(d38:2)	14.604	0.000750147	0.212456	1.56981	-0.000344714	0.128942	0.779516	9.31274e-06	0.286817	2.00772	0.000650978	2.65671e-17	1.26194e-16	-3.93526e-06	0.94731	1.01607	-0.000277468	0.505905	0.96122
C083	SM	SM(d39:1)	SM(d39:1)	16.27	6.18762e-05	0.848691	0.990139	-0.000309457	0.0125517	0.27823	-4.66217e-06	0.324111	1.72427	0.000402339	1.45732e-20	1.6152e-19	5.42278e-06	0.866328	1.00193	-0.000611145	0.00767201	1.02038
C084	SM	SM(d40:1)	SM(d18:1/24:1)	16.742	-9.55788e-05	0.956451	1.01766	-0.00100352	0.130072	0.752157	7.26853e-06	0.775321	1.10879	0.00217379	1.3699e-20	1.65634e-19	-0.000277168	0.113025	0.791176	-0.00205973	0.0926091	1.02642
C085	SM	SM(d40:2)	SM(d16:1/24:1)	15.706	0.000608292	0.572672	0.97648	-0.00111711	0.00682895	0.30275	-3.09953e-06	0.843256	1.03845	0.000922194	1.75728e-12	4.86914e-12	0.00026507	0.0146098	0.388621	-0.00141794	0.0604394	1.0048
C086	SM	SM(d40:2)	SM(d18:2/22:0)	15.887	0.00115137	0.437174	1.14008	-0.00146734	0.00957102	0.254589	1.15145e-05	0.592959	1.27199	0.00196907	1.93717e-22	5.15287e-21	4.69355e-05	0.749559	1.01726	-0.00132662	0.198871	1.058
C087	SM	SM(d41:1)	SM(d41:1)	17.115	-1.96108e-05	0.971818	1.01773	-0.000565572	0.00781509	0.259852	-3.93782e-06	0.625977	1.26144	0.000714887	1.50221e-21	2.21993e-20	1.67082e-05	0.761934	1.00334	-0.00090079	0.0211339	0.702704
C088	SM	SM(d41:2)	SM(d41:2)	16.187	0.000246554	0.632818	0.978661	-0.000380851	0.0520393	0.532402	-1.9942e-06	0.790436	1.09508	0.000565662	1.57529e-17	7.75975e-17	1.91841e-05	0.70818	1.03503	-0.000848774	0.0194288	0.861343
C089	SM	SM(d41:2)	SM(d18:2/23:0)	16.417	0.000108486	0.823679	0.986931	-0.000510066	0.00628155	0.417723	-4.27635e-06	0.546289	1.37088	0.000661547	5.0499e-23	1.67909e-21	4.6775e-07	0.992283	0.992283	-0.00051005	0.133787	1.04669
C090	SM	SM(d42:1)	SM(d42:1)	16.946	-0.000255752	0.558461	1.00372	-1.22244e-05	0.94077	0.955133	-3.37212e-06	0.595812	1.23817	0.000356173	1.17305e-11	2.83666e-11	-8.13652e-05	0.0628489	0.597064	-0.000284245	0.350087	1.05822
C091	SM	SM(d42:1)	SM(d18:1/24:0)	17.488	0.00108375	0.379852	1.20286	-0.00117218	0.0127985	0.243171	1.0918e-06	0.951418	1.02877	0.00157911	2.00361e-21	2.6648e-20	-0.000103011	0.400681	1.04491	-0.000826229	0.335633	1.03812
C092	SM	SM(d42:2)	SM(d18:1/24:1)	16.617	-0.000112949	0.989537	0.997034	-0.00482694	0.138862	0.769526	5.64978e-05	0.652199	1.23918	0.00993093	1.01927e-18	6.77814e-18	0.000152541	0.858509	1.00159	-0.00957242	0.111963	1.14547
C093	SM	SM(d42:3)	SM(d18:2/24:1)	15.819	0.00190622	0.62647	0.991911	-0.00359326	0.0162246	0.269734	4.86995e-05	0.393229	1.53822	0.00517102	3.0711e-22	5.83509e-21	4.21306e-05	0.913723	0.996108	-0.00251015	0.357201	1.05573
C094	SM	SM(d42:4)	SM(d42:4)	14.823	-6.68066e-05	0.852882	0.977873	-0.000415381	0.00272838	0.362874	4.07416e-06	0.437517	1.49205	0.000343266	1.69161e-14	5.48742e-14	2.55054e-06	0.943178	1.01986	-9.04447e-05	0.718021	0.945513
C095	Cer	Cer(d42:2)	Cer(d18:1/24:1)	17.658	0.000156173	0.248604	1.27171	-8.22526e-05	0.107769	0.716663	1.05977e-06	0.589526	1.32893	7.90734e-05	3.06608e-07	4.85463e-07	2.21115e-05	0.101178	0.747591	-0.000118049	0.209864	1.07354
C096	CerG1	CerG1(d36:1)		14.611	-5.32411e-05	0.811798	0.990542	-8.8976e-05	0.292015	0.844304	2.60854e-06	0.42321	1.56352	0.000171038	1.21985e-10	2.61678e-10	-7.81994e-06	0.724834	1.01477	-0.000227928	0.144462	1.06741
C097	CerG1	CerG1(d40:1)	CerG1(d18:1/22:0)	16.795	-0.000346272	0.468754	1.11329	-0.000336962	0.0630696	0.599161	1.2745e-06	0.854385	1.01458	0.000359024	2.2032e-10	4.65121e-10	-5.97822e-06	0.899678	1.01404	-0.000643905	0.0543799	1.03322
C098	CerG1	CerG1(d40:2)	CerG1(d40:2)	16.046	-0.000103926	0.747332	0.974463	-0.000122699	0.313682	0.818033	3.99132e-06	0.395709	1.50369	0.000255129	3.66774e-11	8.26796e-11	1.91095e-05	0.551192	0.952059	-0.000309272	0.169599	0.980727
C099	CerG1	CerG1(d41:1)	CerG1(d18:1/23:0)	17.184	0.000447434	0.660855	0.998792	-0.000113704	0.7672	0.990656	3.38806e-06	0.819294	1.04775	0.000206386	0.0617794	0.0668022	-8.04172e-05	0.427788	0.998172	0.000685595	0.334305	1.05863
C100	CerG1	CerG1(d41:2)		16.52	-0.000106956	0.668498	0.998992	-5.01683e-05	0.593992	0.975321	1.50617e-07	0.966921	1.00469	0.000201799	1.64687e-11	3.91131e-11	1.67411e-05	0.500126	0.992787	-0.000194037	0.264917	1.03629
C101	CerG1	CerG1(d42:1)	CerG1(d42:1)	17.029	-0.000460819	0.485609	1.11355	0.000197414	0.427935	0.903419	-6.91874e-06	0.47174	1.39425	0.000375798	6.05346e-07	9.04618e-07	-0.000207032	0.00202191	0.134457	-4.78102e-05	0.917012	0.991566
C102	CerG1	CerG1(d42:1)	CerG1(d18:1/24:0)	17.536	-0.00195293	0.245705	1.36161	-0.00052889	0.403256	0.86505	1.673e-05	0.493322	1.36691	0.000968459	4.34198e-07	6.71493e-07	4.88519e-05	0.76938	1.00321	-0.00214419	0.0679896	1.00474
C103	CerG1	CerG1(d42:2)		16.33	-0.000104415	0.613399	1.00719	2.84317e-05	0.71489	0.99042	-2.93021e-06	0.330513	1.62808	8.19306e-05	0.000344381	0.000416388	-5.69244e-05	0.00640724	0.284054	-3.29756e-05	0.818359	0.98947
C104	CerG1	CerG1(d42:2)	CerG1(d18:1/24:1)	16.741	-0.00153624	0.617356	1.00132	-0.000308731	0.789748	0.954877	2.68853e-05	0.547911	1.34949	0.00193751	4.77298e-08	8.13855e-08	8.275e-05	0.786377	1.01542	-0.00323864	0.13154	1.09343
C105	CerG1	CerG1(d42:2)		16.946	-0.000915294	0.343506	1.20227	-0.000226001	0.53418	0.986749	5.84184e-06	0.677175	1.20086	0.000770525	2.52329e-11	5.78617e-11	-1.83309e-06	0.984731	0.999765	-0.000553464	0.409669	1.04781
C106	CerG1	CerG1(d42:3)	CerG1(d18:2/24:1)	16.002	-0.000523094	0.756759	0.967778	-0.000171122	0.787934	0.961424	1.72365e-05	0.483325	1.39744	0.00113158	8.59939e-09	1.63388e-08	0.000132951	0.428646	0.982929	-0.00138588	0.239187	0.99412
C107	CerG1+O	CerG1(d40:1)+O		16.615	-0.000429442	0.474698	1.10763	-0.00038407	0.0914398	0.675639	2.99559e-07	0.972622	0.995067	0.000327608	1.53854e-06	2.15396e-06	0.000116479	0.0527405	0.584541	5.27266e-08	0.999899	0.999899
C108	CerG1+O	CerG1(d41:1)+O		16.994	0.000228103	0.486376	1.09641	-0.000260447	0.0365625	0.486281	1.39634e-06	0.769371	1.11224	0.000161612	1.14947e-05	1.48427e-05	6.17468e-05	0.0596683	0.610452	-0.000324354	0.155932	1.03695
C109	CerG1+O	CerG1(d42:1)+O		17.361	5.95178e-05	0.933528	1.00128	-0.000457384	0.0910017	0.711954	2.16334e-06	0.834926	1.0476	0.00038482	2.00465e-06	2.77727e-06	0.000145291	0.0423665	0.626083	-0.000721803	0.14759	1.03313
C110	CerG1+O	CerG1(d42:2)+O	CerG1(d18:1/24:1+O)	16.531	0.000470802	0.302187	1.21791	-3.76164e-05	0.826373	0.93142	3.81958e-06	0.564338	1.31679	0.000282981	6.92245e-08	1.16543e-07	6.74662e-05	0.137704	0.915735	-0.000348957	0.271413	1.03137
C111	CerG1+O	CerG1(d42:2)+O	CerG1(d42:2)+O	16.745	8.81929e-05	0.809151	0.996454	-0.00021547	0.119299	0.755561	1.87161e-06	0.724618	1.10775	0.000305342	4.42372e-12	1.13145e-11	8.76158e-05	0.0171427	0.379996	-0.000272144	0.284853	0.996987
C112	SuCer	Su1CerG1(d42:2)		15.465	0.000136704	0.592045	0.996734	-4.42117e-05	0.645413	0.998139	-1.98521e-06	0.592677	1.29223	0.000378408	1.38326e-25	1.83973e-23	4.95161e-06	0.844993	1.01247	-0.000320828	0.0723617	0.96241
C113	ChE	ChE(16:0)	ChE(16:0)	21.272	0.000221162	0.430813	1.21911	3.67123e-05	0.728174	0.998425	-5.40834e-06	0.18655	4.1352	0.000195788	2.47683e-09	4.91668e-09	-6.38783e-06	0.818586	1.02709	8.3194e-05	0.669541	0.937357
C114	ChE	ChE(16:1)	ChE(16:1)	20.837	0.000291762	0.311186	1.18251	2.79239e-05	0.796499	0.954363	-3.06321e-06	0.464307	1.50617	0.000121952	0.000137192	0.00016895	5.628e-05	0.0507377	0.613464	-0.00010666	0.593648	1.01225
C115	ChE	ChE(17:1)	ChE(17:1)	21.046	6.64483e-05	0.0271819	1.8076	-4.23437e-06	0.705541	0.998266	-5.20723e-07	0.230278	2.55225	3.94915e-05	2.20367e-22	4.88481e-21	3.58445e-07	0.903428	1.00971	7.03504e-06	0.733675	0.947366
C116	ChE	ChE(18:1)	ChE(18:1)	21.237	0.00040888	0.845061	0.994629	0.000327234	0.678105	0.991077	-1.13716e-05	0.708749	1.12219	0.00168857	1.73762e-11	4.05446e-11	4.47819e-05	0.82941	1.01203	-0.000772615	0.595453	0.98994
C117	ChE	ChE(18:2)	ChE(18:2)	20.885	-0.00268054	0.735608	0.978359	-0.00413313	0.168705	0.801351	9.39955e-06	0.935109	1.02785	0.00900024	2.55588e-18	1.61872e-17	2.72643e-05	0.972412	1.0104	-0.0065212	0.238669	1.02397
C118	ChE	ChE(18:3)	ChE(18:3)	20.545	-0.000437848	0.488871	1.0659	-0.000217773	0.361223	0.889678	2.17122e-06	0.813304	1.06048	0.00068341	3.30514e-17	1.46528e-16	7.47408e-05	0.23534	1.11787	-0.000352308	0.423205	1.02339
C119	ChE	ChE(20:2)		21.163	-2.37095e-05	0.696371	1.00671	-2.35646e-05	0.304245	0.825807	3.68915e-07	0.676404	1.2157	1.74672e-05	0.00849541	0.00965718	-2.85102e-06	0.63672	0.984696	-9.33054e-06	0.825105	0.988639
C120	ChE	ChE(20:3)	ChE(20:3)	20.93	9.47167e-06	0.985817	1.00857	-7.43677e-05	0.711095	0.995533	8.45046e-06	0.276937	2.30204	0.000454896	1.94332e-12	5.27474e-12	0.000168783	0.00183034	0.243435	-0.000761884	0.0416368	1.10754
C121	ChE	ChE(20:4)	ChE(20:4)	20.663	0.000580823	0.909741	1.0083	-0.000219026	0.909648	0.952623	-3.4726e-05	0.641422	1.25455	0.00474884	5.91828e-14	1.78894e-13	0.000652212	0.201733	1.03194	-0.00401104	0.261437	1.05367
C122	ChE	ChE(20:5)	ChE(20:5)	20.317	0.00226828	0.560104	0.993252	-0.00176569	0.229771	0.898811	-3.6732e-05	0.51664	1.37426	0.00251365	2.43115e-08	4.3695e-08	0.000718413	0.0651149	0.577352	-0.00142705	0.597867	0.981683
C123	ChE	ChE(22:4)		20.975	1.33746e-05	0.68388	0.999517	-1.88087e-06	0.879144	0.927986	1.322e-07	0.78199	1.09479	1.87648e-05	5.54055e-07	8.37379e-07	1.26621e-06	0.697967	1.03144	-1.31165e-05	0.565792	1.0169
C124	ChE	ChE(22:5)	ChE(22:5)	20.667	0.000138757	0.246369	1.31068	-8.02038e-05	0.0765274	0.636134	-1.95464e-06	0.261534	2.48457	0.000123799	2.80433e-16	1.16555e-15	2.15373e-05	0.0713611	0.558296	-9.03518e-05	0.277323	1.02456
C125	ChE	ChE(22:6)	ChE(22:6)	20.45	0.00228186	0.218048	1.52633	-0.00125876	0.0724209	0.642132	-2.75923e-05	0.305363	1.84606	0.00214997	5.78047e-19	4.52236e-18	0.000257054	0.162893	1.03166	-0.000672823	0.600259	0.973591
C126	ChE(C28)	Ch(C28)E(19:2)	Ch(C28)E(19:2)	21.024	1.32983e-05	0.86814	0.986861	-6.18991e-05	0.042185	0.510054	-5.44216e-08	0.962746	1.02436	3.974e-05	1.04995e-05	1.38261e-05	-1.11364e-06	0.888691	1.01022	-4.43537e-05	0.426326	1.01252
C127	TG	TG(56:5)		20.524	-3.44622e-05	0.718554	0.995497	2.59575e-05	0.471564	0.936089	-1.60499e-06	0.249903	2.5567	3.74693e-05	0.000401187	0.000476409	4.69859e-06	0.620951	0.983172	8.31777e-05	0.212319	1.00851
C128	TG	TG(56:6)	TG(16:0/18:1/22:5)	20.184	0.000341142	0.172748	1.43597	-9.69678e-05	0.30268	0.838676	3.15663e-06	0.384565	1.54991	0.000121981	1.33875e-05	1.71206e-05	5.09548e-05	0.0414504	0.689113	-0.000126943	0.464064	0.979691
C129	TG	TG(56:7)	TG(16:0/18:1/22:6)	20.026	0.000367911	0.124531	1.65627	-0.000114374	0.204147	0.848485	5.04895e-07	0.884154	1.00506	0.000137518	4.36998e-07	6.68055e-07	2.57727e-05	0.277391	1.05408	-7.00887e-05	0.67219	0.921663
C130	TG	TG(58:8)	TG(18:1/18:1/22:6)	20.042	7.55446e-05	0.308145	1.20539	-6.05681e-05	0.0314945	0.465419	4.31817e-07	0.688213	1.15864	4.2053e-05	6.20504e-07	9.16966e-07	9.52189e-06	0.196636	1.08969	-2.64914e-05	0.606498	0.948992
C131	FFA	FA(22:6)	FA(22:6)	6.436	0.000331306	0.430267	1.24403	-3.74335e-05	0.812746	0.956595	-6.08962e-06	0.319374	1.76987	0.000360129	1.54335e-12	4.36736e-12	-3.91154e-05	0.348828	1.05441	0.000148107	0.611664	0.945945
C132	Other	cholesterol	Ch	13.549	0.000146977	0.0364907	1.21332	-1.29289e-05	0.621911	0.996556	1.55806e-07	0.877628	1.00625	3.92392e-05	7.45901e-07	1.09016e-06	-1.71261e-06	0.80427	1.01874	-1.29641e-07	0.997861	1.00542
C133	Other	coenzyme Q10	coenzyme Q10	19.689	3.33668e-05	0.45203	1.13434	-1.86372e-05	0.265578	0.90569	-1.71088e-07	0.790712	1.08417	3.12477e-05	1.83141e-09	3.69058e-09	6.09843e-08	0.988946	0.996438	6.40662e-06	0.835237	0.983066

## Sheet: Table S6
Table S6. Correlation of CSF lipids and CSF protein levels in healthy human subjects
Lipid code	Lipid class	Lipid name	Confirmed fragment	RT	correlation coefficience	p value	FDR
C001	PC	PC(30:0)	PC(14:0/16:0)	12.689	0.464296	1.95738e-07	2.89258e-07
C002	PC	PC(32:0)	PC(16:0/16:0)	14.303	0.328936	0.000352459	0.000430064
C003	PC	PC(32:1)	PC(16:0/16:1), PC(14:0/18:1)	12.924	0.569137	3.92203e-11	8.69382e-11
C004	PC	PC(33:1)	PC(15:0/18:1), PC(16:0/17:1)	13.694	0.52288	2.40305e-09	4.319e-09
C005	PC	PC(34:0)	PC(16:0/18:0)	15.6	0.221774	0.0177201	0.0199727
C006	PC	PC(34:1)	PC(16:0/18:1)	14.432	0.464557	1.92269e-07	2.87324e-07
C007	PC	PC(34:2)	PC(16:0/18:2)	13.231	0.7799	1.55164e-24	5.15919e-23
C008	PC	PC(35:1)	PC(17:0/18:1)	15.122	0.481003	6.06348e-08	9.60052e-08
C009	PC	PC(36:1)	PC(18:0/18:1)	15.692	0.479203	6.9002e-08	1.07968e-07
C010	PC	PC(36:2)	PC(18:1/18:1)	14.578	0.425876	2.31318e-06	3.17167e-06
C011	PC	PC(36:2)	PC(18:0/18:2)	14.789	0.759794	1.1259e-22	1.66383e-21
C012	PC	PC(36:3)	PC(18:1/18:2)	13.385	0.713799	4.94917e-19	2.43793e-18
C013	PC	PC(36:3)	PC(16:0/20:3)	13.644	0.737764	7.78964e-21	6.90681e-20
C014	PC	PC(36:3)		14.095	0.518212	3.52035e-09	6.24276e-09
C015	PC	PC(36:4)	PC(16:0/20:4)	12.92	0.581787	1.13493e-11	2.55839e-11
C016	PC	PC(36:5)	PC(16:0/20:5)	11.909	0.527113	1.69146e-09	3.08171e-09
C017	PC	PC(38:1)	PC(16:0/22:1), PC(18:0/20:1)	16.564	0.673367	2.24954e-16	8.08619e-16
C018	PC	PC(38:2)	PC(18:1/20:1)	15.732	0.664264	7.82834e-16	2.73992e-15
C019	PC	PC(38:3)	PC(18:0/20:3)	15.096	0.717971	2.47774e-19	1.43278e-18
C020	PC	PC(38:4)		13.705	0.605699	9.36095e-13	2.26365e-12
C021	PC	PC(38:4)		14.091	0.407042	6.9794e-06	9.1907e-06
C022	PC	PC(38:4)	PC(18:0/20:4)	14.523	0.513078	5.32177e-09	9.31309e-09
C023	PC	PC(38:5)	PC(18:1/20:4), PC(16:0/22:5)	13.058	0.726873	5.42688e-20	4.51109e-19
C024	PC	PC(38:5)	PC(18:0/20:5)	13.54	0.624677	1.10815e-13	2.94767e-13
C025	PC	PC(38:6)	PC(16:0/22:6)	12.502	0.743447	2.72193e-21	2.78474e-20
C026	PC	PC(40:4)	PC(18:0/22:4)	15.42	0.271181	0.00351821	0.00421551
C027	PC	PC(40:5)	PC(18:0/22:5)	14.594	0.761561	7.85903e-23	1.30656e-21
C028	PC	PC(40:5)	PC(18:0/22:5)	15.038	0.413801	4.73151e-06	6.29291e-06
C029	PC	PC(40:6)	PC(18:0/22:6)	14.129	0.723121	1.03666e-19	7.65976e-19
C030	PC	PC(40:7)	PC(18:1/22:6)	12.648	0.551112	2.10153e-10	4.30006e-10
C031	PCe	PC(32:0e, e)	PC(16:0e/16:0)	15.184	0.502656	1.20608e-08	2.08323e-08
C032	PCe	PC(32:1e, p)	PC(16:0p/16:0)	15.011	0.659756	1.42853e-15	4.74987e-15
C033	PCe	PC(34:1e, e)	PC(18:1e/16:0), PC(16:0e/18:1)	15.271	0.661986	1.06222e-15	3.62246e-15
C034	PCe	PC(34:2e, p)	PC(16:0p/18:1)	15.106	0.748405	1.06299e-21	1.41377e-20
C035	PCe	PC(34:3e, p)	PC(16:0p/18:2)	14.012	0.6766	1.42934e-16	5.59124e-16
C036	PCe	PC(36:2e, u)	PC(18:1e/18:1)	15.368	0.629133	6.57322e-14	1.82133e-13
C037	PCe	PC(36:2e, p)	PC(18:0p/18:1)	16.197	0.655848	2.38671e-15	7.55791e-15
C038	PCe	PC(36:3e, p)	PC(18:1p/18:1)	15.202	0.612948	4.21368e-13	1.05739e-12
C039	PCe	PC(36:4e, e)	PC(16:0e/20:4)	13.941	0.677505	1.25761e-16	5.06854e-16
C040	PCe	PC(36:5e, p)	PC(16:0p/20:4)	13.651	0.657202	1.99976e-15	6.48704e-15
C041	PCe	PC(38:2e, u)		16.743	0.400997	9.81072e-06	1.26682e-05
C042	PCe	PC(38:2e, u)		16.94	0.536238	7.80214e-10	1.50389e-09
C043	PCe	PC(38:3e, u)		16.003	0.474647	9.54016e-08	1.45844e-07
C044	PCe	PC(38:4e, e)	PC(18:0e/20:4)	15.347	0.596419	2.52632e-12	6e-12
C045	PCe	PC(38:5e, e)	PC(18:1e/20:4)	14.043	0.715509	3.73254e-19	1.98571e-18
C046	PCe	PC(38:5e, p)	PC(18:0p/20:4)	15.122	0.445791	6.67813e-07	9.44884e-07
C047	PE	PE(36:1)	PE(18:0/18:1)	15.941	0.162223	0.0846321	0.0930254
C048	PE	PE(36:2)		14.893	0.276238	0.00292967	0.00354224
C049	PE	PE(38:4)	PE(18:0/20:4)	14.844	0.0358017	0.705307	0.744491
C050	PE	PE(38:6)	PE(16:0/22:6)	12.848	0.23313	0.0125526	0.0146447
C051	PE	PE(40:4)		15.672	-0.0424694	0.653681	0.701125
C052	PE	PE(40:5)	PE(18:0/22:5)	15.311	-0.12372	0.189703	0.206808
C053	PE	PE(40:6)	PE(18:0/22:6)	14.472	0.00556551	0.953136	0.975132
C054	PE	PE(40:7)	PE(18:1/22:6)	13.001	0.208192	0.0262292	0.029315
C055	PEe	PE(34:2e, p)	PE(16:0p/18:1), PE(18:1p/16:0)	15.433	0.482784	5.33134e-08	8.54298e-08
C056	PEe	PE(36:2e, p)	PE(18:0p/18:1)	16.445	0.456273	3.362e-07	4.91369e-07
C057	PEe	PE(36:3e, u)	PE(18:2e/18:1)	15.507	0.432546	1.53919e-06	2.15486e-06
C058	PEe	PE(36:5e, p)	PE(16:0p/20:4)	14.077	0.534444	9.10106e-10	1.70485e-09
C059	PEe	PE(38:4e, u)		15.285	0.00564739	0.952448	0.981981
C060	PEe	PE(38:5e, p)	PE(16:0p/22:4)	15.097	0.0888575	0.347143	0.375366
C061	PEe	PE(38:5e, p)	PE(18:0p/20:4)	15.447	0.324031	0.000436512	0.000532624
C062	PEe	PE(38:6e, e)	PE(16:0e/22:6)	13.887	0.334044	0.000280989	0.000346033
C063	PEe	PE(38:6e, p)	PE(18:1p/20:4)	14.193	0.566894	4.86e-11	1.0773e-10
C064	PEe	PE(38:6e, p)	PE(18:0p/20:5)	14.628	0.536748	7.46736e-10	1.46053e-09
C065	PEe	PE(38:7e, p)	PE(16:0p/22:6)	13.618	0.402751	8.89388e-06	1.15969e-05
C066	PEe	PE(40:4e, u)		16.33	0.0168494	0.858776	0.892322
C067	PEe	PE(40:5e, p)	PE(18:0p/22:4)	16.179	0.0406747	0.667429	0.710145
C068	PEe	PE(40:6e, e)	PE(18:0e/22:6)	15.307	0.225243	0.0159749	0.0183161
C069	PEe	PE(40:6e, p)	PE(40:5p)	15.845	-0.0187192	0.843295	0.883136
C070	PEe	PE(40:7e)	PE(18:1e/22:6)	13.994	0.259061	0.0053824	0.00633503
C071	PEe	PE(40:7e, p)	PE(18:0p/22:6)	15.105	0.223523	0.0168207	0.0191209
C072	PEe	PE(40:8e, p)	PE(18:1p/22:6)	13.745	0.366011	6.20844e-05	7.71704e-05
C073	PI	PI(38:4)	PI(18:0/20:4)	13.191	0.785602	4.2379e-25	2.8182e-23
C074	SM	SM(d32:1)	SM(d16:1/16:0), SM(d18:1/14:0)	11.004	0.67541	1.68999e-16	6.42194e-16
C075	SM	SM(d33:1)	SM(d33:1)	11.812	0.715579	3.69e-19	2.04488e-18
C076	SM	SM(d34:0)	SM(d34:0)	13.255	0.714612	4.32908e-19	2.21449e-18
C077	SM	SM(d34:1)	SM(d18:1/16:0)	12.618	0.696839	7.29197e-18	3.23277e-17
C078	SM	SM(d34:2)	SM(d18:2/16:0)	11.262	0.68999	2.05094e-17	8.52422e-17
C079	SM	SM(d36:1)	SM(d18:1/18:0)	14.319	0.415209	4.3589e-06	5.8559e-06
C080	SM	SM(d36:2)	SM(d36:2)	12.926	0.635394	3.11048e-14	8.99335e-14
C081	SM	SM(d38:1)	SM(d18:1/20:0)	15.69	0.643956	1.08725e-14	3.28646e-14
C082	SM	SM(d38:2)	SM(d38:2)	14.604	0.702186	3.18701e-18	1.46163e-17
C083	SM	SM(d39:1)	SM(d39:1)	16.27	0.726732	5.56166e-20	4.35118e-19
C084	SM	SM(d40:1)	SM(d18:1/24:1)	16.742	0.719486	1.92162e-19	1.16171e-18
C085	SM	SM(d40:2)	SM(d16:1/24:1)	15.706	0.625843	9.67399e-14	2.6258e-13
C086	SM	SM(d40:2)	SM(d18:2/22:0)	15.887	0.765231	3.68673e-23	8.17224e-22
C087	SM	SM(d41:1)	SM(d41:1)	17.115	0.744176	2.37377e-21	2.8701e-20
C088	SM	SM(d41:2)	SM(d41:2)	16.187	0.69549	8.96024e-18	3.84423e-17
C089	SM	SM(d41:2)	SM(d18:2/23:0)	16.417	0.765571	3.43502e-23	9.13716e-22
C090	SM	SM(d42:1)	SM(d42:1)	16.946	0.563956	6.42013e-11	1.3998e-10
C091	SM	SM(d42:1)	SM(d18:1/24:0)	17.488	0.740482	4.72754e-21	4.49117e-20
C092	SM	SM(d42:2)	SM(d18:1/24:1)	16.617	0.723116	1.03754e-19	7.2628e-19
C093	SM	SM(d42:3)	SM(d18:2/24:1)	15.819	0.763951	4.80814e-23	9.13547e-22
C094	SM	SM(d42:4)	SM(d42:4)	14.823	0.635117	3.21652e-14	9.10206e-14
C095	Cer	Cer(d42:2)	Cer(d18:1/24:1)	17.658	0.493473	2.42528e-08	4.08307e-08
C096	CerG1	CerG1(d36:1)		14.611	0.555126	1.45859e-10	3.07924e-10
C097	CerG1	CerG1(d40:1)	CerG1(d18:1/22:0)	16.795	0.53561	8.23536e-10	1.56472e-09
C098	CerG1	CerG1(d40:2)	CerG1(d40:2)	16.046	0.591185	4.36176e-12	1.0002e-11
C099	CerG1	CerG1(d41:1)	CerG1(d18:1/23:0)	17.184	0.171775	0.0676316	0.0749584
C100	CerG1	CerG1(d41:2)		16.52	0.61147	4.96663e-13	1.22326e-12
C101	CerG1	CerG1(d42:1)	CerG1(d42:1)	17.029	0.389084	1.88289e-05	2.385e-05
C102	CerG1	CerG1(d42:1)	CerG1(d18:1/24:0)	17.536	0.45292	4.19794e-07	6.06876e-07
C103	CerG1	CerG1(d42:2)		16.33	0.26272	0.0047435	0.0056329
C104	CerG1	CerG1(d42:2)	CerG1(d18:1/24:1)	16.741	0.501552	1.31317e-08	2.23913e-08
C105	CerG1	CerG1(d42:2)		16.946	0.593326	3.49293e-12	8.15018e-12
C106	CerG1	CerG1(d42:3)	CerG1(d18:2/24:1)	16.002	0.541654	4.87539e-10	9.67801e-10
C107	CerG1+O	CerG1(d40:1)+O		16.615	0.484394	4.74326e-08	7.78832e-08
C108	CerG1+O	CerG1(d41:1)+O		16.994	0.430062	1.79317e-06	2.48429e-06
C109	CerG1+O	CerG1(d42:1)+O		17.361	0.469141	1.40228e-07	2.11936e-07
C110	CerG1+O	CerG1(d42:2)+O	CerG1(d18:1/24:1+O)	16.531	0.52866	1.48595e-09	2.74487e-09
C111	CerG1+O	CerG1(d42:2)+O	CerG1(d42:2)+O	16.745	0.638351	2.17164e-14	6.41841e-14
C112	SuCer	Su1CerG1(d42:2)		15.465	0.810206	9.60353e-28	1.27727e-25
C113	ChE	ChE(16:0)	ChE(16:0)	21.272	0.560027	9.27742e-11	1.99016e-10
C114	ChE	ChE(16:1)	ChE(16:1)	20.837	0.425354	2.38723e-06	3.23981e-06
C115	ChE	ChE(17:1)	ChE(17:1)	21.046	0.782267	9.09699e-25	4.033e-23
C116	ChE	ChE(18:1)	ChE(18:1)	21.237	0.617266	2.59344e-13	6.63322e-13
C117	ChE	ChE(18:2)	ChE(18:2)	20.885	0.720136	1.72195e-19	1.09057e-18
C118	ChE	ChE(18:3)	ChE(18:3)	20.545	0.722796	1.09596e-19	7.28816e-19
C119	ChE	ChE(20:2)		21.163	0.229059	0.0142295	0.0164567
C120	ChE	ChE(20:3)	ChE(20:3)	20.93	0.648495	6.14368e-15	1.90025e-14
C121	ChE	ChE(20:4)	ChE(20:4)	20.663	0.674679	1.87265e-16	6.9184e-16
C122	ChE	ChE(20:5)	ChE(20:5)	20.317	0.548124	2.74921e-10	5.54007e-10
C123	ChE	ChE(22:4)		20.975	0.483796	4.95393e-08	8.03504e-08
C124	ChE	ChE(22:5)	ChE(22:5)	20.667	0.705469	1.89992e-18	9.02464e-18
C125	ChE	ChE(22:6)	ChE(22:6)	20.45	0.744125	2.39639e-21	2.65599e-20
C126	ChE(C28)	Ch(C28)E(19:2)	Ch(C28)E(19:2)	21.024	0.386177	2.19931e-05	2.75952e-05
C127	TG	TG(56:5)		20.524	0.39084	1.7131e-05	2.19079e-05
C128	TG	TG(56:6)	TG(16:0/18:1/22:5)	20.184	0.451893	4.49101e-07	6.42262e-07
C129	TG	TG(56:7)	TG(16:0/18:1/22:6)	20.026	0.490698	2.98327e-08	4.95968e-08
C130	TG	TG(58:8)	TG(18:1/18:1/22:6)	20.042	0.475963	8.69165e-08	1.34417e-07
C131	FFA	FA(22:6)	FA(22:6)	6.436	0.621409	1.61682e-13	4.21642e-13
C132	Other	cholesterol	Ch	13.549	0.459642	2.68336e-07	3.96541e-07
C133	Other	coenzyme Q10	coenzyme Q10	19.689	0.552942	1.78033e-10	3.69975e-10

## Sheet: Table S7
Table S7. Correlations of CSF protein, sex, and age.
	CSF protein (mg/dl)	Sex	age
CSF protein (mg/dl)	1
Sex	0.211976	1
age	0.3609	-0.241722	1

## Sheet: Table S8
Table S8. Calculated beta and p values of CSF protein, sex and age in multiple linear regression model.
					CSF protein (mg/dl)			Sex			Age
Lipid code	Lipid class	Lipid name	Confirmed fragment	RT	estimate beta	p value	FDR	estimate beta	p value	FDR	estimate beta	p value	FDR
C001	PC	PC(30:0)	PC(14:0/16:0)	12.689	0.00074881	3.76971e-07	1.00364	-0.0020107	0.413671	0.611314	-8.45278e-05	0.322176	0.595131
C002	PC	PC(32:0)	PC(16:0/16:0)	14.303	0.00361879	0.00196381	1.00509	0.0156868	0.438779	0.601624	-0.00017666	0.801287	0.880754
C003	PC	PC(32:1)	PC(16:0/16:1), PC(14:0/18:1)	12.924	0.00293199	4.37313e-09	1.19691	0.00456635	0.575726	0.722373	-5.36653e-05	0.84952	0.911179
C004	PC	PC(33:1)	PC(15:0/18:1), PC(16:0/17:1)	13.694	0.000428742	3.88366e-08	1.31212	-1.03665e-05	0.99357	0.99357	-2.70428e-05	0.544786	0.779102
C005	PC	PC(34:0)	PC(16:0/18:0)	15.6	0.000492217	0.0411819	0.984729	0.00364023	0.389715	0.595772	-4.99969e-05	0.73306	0.855237
C006	PC	PC(34:1)	PC(16:0/18:1)	14.432	0.0312232	2.65372e-06	1.04083	0.075633	0.499075	0.632162	-0.00222607	0.56616	0.752993
C007	PC	PC(34:2)	PC(16:0/18:2)	13.231	0.0104706	1.90862e-22	0.973814	-0.021097	0.163362	0.472329	-0.000548069	0.295593	0.553716
C008	PC	PC(35:1)	PC(17:0/18:1)	15.122	0.000544501	3.42789e-07	1.2614	0.000296984	0.867411	0.901294	-6.03171e-05	0.329338	0.600028
C009	PC	PC(36:1)	PC(18:0/18:1)	15.692	0.00665573	6.36959e-06	0.971999	0.0201268	0.419359	0.61291	0.000388865	0.652526	0.803574
C010	PC	PC(36:2)	PC(18:1/18:1)	14.578	0.00306353	1.76678e-05	1.35327	0.00555421	0.646391	0.76759	-0.000241939	0.564636	0.758551
C011	PC	PC(36:2)	PC(18:0/18:2)	14.789	0.0092845	1.34143e-20	0.985037	-0.0239126	0.0966793	0.389647	-0.000294622	0.552982	0.774174
C012	PC	PC(36:3)	PC(18:1/18:2)	13.385	0.0013154	8.01144e-18	1.13568	-0.00118051	0.602429	0.735074	-0.000136286	0.0848799	0.230388
C013	PC	PC(36:3)	PC(16:0/20:3)	13.644	0.00268873	1.00746e-18	1.07074	0.000355241	0.936512	0.958124	-0.000209455	0.177536	0.380842
C014	PC	PC(36:3)		14.095	0.000169255	2.01059e-07	1.97844	0.000719143	0.185476	0.456821	-7.43119e-06	0.692188	0.821974
C015	PC	PC(36:4)	PC(16:0/20:4)	12.92	0.006083	2.21334e-11	1.22872	0.0343196	0.0191967	0.283684	-0.00115475	0.02302	0.0927776
C016	PC	PC(36:5)	PC(16:0/20:5)	11.909	0.000576307	9.69185e-06	1.04243	0.00166494	0.450338	0.605	0.000265819	0.000703519	0.00719755
C017	PC	PC(38:1)	PC(16:0/22:1), PC(18:0/20:1)	16.564	0.000244386	1.07873e-12	1.71222	0.000639212	0.23678	0.463113	1.02504e-05	0.583476	0.760807
C018	PC	PC(38:2)	PC(18:1/20:1)	15.732	0.000638538	2.18716e-13	1.36438	-0.000151358	0.911069	0.93932	-1.34369e-05	0.775029	0.881015
C019	PC	PC(38:3)	PC(18:0/20:3)	15.096	0.00208515	7.90789e-16	0.993431	9.22423e-05	0.981231	0.996212	4.4331e-05	0.744529	0.853641
C020	PC	PC(38:4)		13.705	0.000224674	3.87501e-11	1.48139	0.000298361	0.582714	0.724308	-1.8126e-05	0.336598	0.604967
C021	PC	PC(38:4)		14.091	0.000540845	1.93214e-06	0.994113	0.00266155	0.164717	0.456404	-0.000173824	0.00966856	0.0514367
C022	PC	PC(38:4)	PC(18:0/20:4)	14.523	0.00534874	1.197e-08	1.05696	0.0292456	0.0594113	0.343553	-0.00107661	0.0456492	0.137985
C023	PC	PC(38:5)	PC(18:1/20:4), PC(16:0/22:5)	13.058	0.00189757	1.65282e-17	1.62662	0.00447795	0.178054	0.455408	-0.000134952	0.241484	0.479363
C024	PC	PC(38:5)	PC(18:0/20:5)	13.54	0.00106158	7.50911e-09	1.20305	0.00380206	0.207563	0.452555	0.00037957	0.000404651	0.00489259
C025	PC	PC(38:6)	PC(16:0/22:6)	12.502	0.00478699	1.16534e-16	1.72627	0.00358344	0.679431	0.79267	0.000417301	0.167023	0.37651
C026	PC	PC(40:4)	PC(18:0/22:4)	15.42	0.000269156	0.00182559	0.999607	0.0022117	0.140726	0.456501	-0.000110145	0.0353768	0.120644
C027	PC	PC(40:5)	PC(18:0/22:5)	14.594	0.000730711	2.92256e-17	0.980871	0.00141227	0.274449	0.486689	0.00011292	0.0127613	0.0585258
C028	PC	PC(40:5)	PC(18:0/22:5)	15.038	9.26436e-05	8.53709e-06	1.08259	0.000754032	0.0338564	0.321635	-2.26175e-05	0.0658415	0.190368
C029	PC	PC(40:6)	PC(18:0/22:6)	14.129	0.00340485	7.97826e-15	1.90037	0.00465303	0.488871	0.631261	0.000477812	0.0421672	0.133529
C030	PC	PC(40:7)	PC(18:1/22:6)	12.648	0.000345227	8.89963e-09	1.46912	0.00037742	0.70116	0.803916	-1.64294e-05	0.63016	0.790673
C031	PCe	PC(32:0e, e)	PC(16:0e/16:0)	15.184	0.000176404	4.48451e-08	1.07584	9.38157e-05	0.860046	0.900678	-2.43802e-05	0.188236	0.391178
C032	PCe	PC(32:1e, p)	PC(16:0p/16:0)	15.011	0.000379953	2.4845e-13	1.01159	0.00104402	0.198419	0.454995	-2.55164e-05	0.363944	0.62863
C033	PCe	PC(34:1e, e)	PC(18:1e/16:0), PC(16:0e/18:1)	15.271	0.00185865	1.68992e-16	1.17905	0.000932005	0.783407	0.868276	-0.000375371	0.00179908	0.0170912
C034	PCe	PC(34:2e, p)	PC(16:0p/18:1)	15.106	0.00314966	2.07401e-20	1.03428	0.00334343	0.494414	0.632279	-0.000369726	0.0309603	0.11129
C035	PCe	PC(34:3e, p)	PC(16:0p/18:2)	14.012	0.000277295	1.8541e-17	0.999427	-0.000599658	0.217816	0.459833	-4.89989e-05	0.00425039	0.0297528
C036	PCe	PC(36:2e, u)	PC(18:1e/18:1)	15.368	0.00024507	5.98658e-14	1.39226	0.000381649	0.450417	0.599054	-4.54448e-05	0.0105996	0.0522129
C037	PCe	PC(36:2e, p)	PC(18:0p/18:1)	16.197	0.000375848	1.30328e-15	1.17509	0.000881436	0.218568	0.454212	-7.16923e-05	0.00448632	0.029834
C038	PCe	PC(36:3e, p)	PC(18:1p/18:1)	15.202	0.000389002	7.66822e-14	1.02487	0.000889522	0.271132	0.49398	-8.69885e-05	0.00232307	0.0193105
C039	PCe	PC(36:4e, e)	PC(16:0e/20:4)	13.941	0.000540466	7.02858e-16	1.28773	0.00143703	0.15828	0.467804	-7.92935e-05	0.0258086	0.100957
C040	PCe	PC(36:5e, p)	PC(16:0p/20:4)	13.651	0.000698956	4.82787e-14	0.99986	0.00326907	0.0241891	0.292468	-8.356e-05	0.0949587	0.25259
C041	PCe	PC(38:2e, u)		16.743	0.000209298	4.22922e-07	0.99194	-0.00092412	0.182119	0.457014	-6.14222e-05	0.0114172	0.0542316
C042	PCe	PC(38:2e, u)		16.94	0.00010099	1.54705e-09	1.0004	-0.000306568	0.260412	0.481038	-1.11527e-05	0.238011	0.479628
C043	PCe	PC(38:3e, u)		16.003	0.000119863	1.49934e-07	0.988178	-0.000124257	0.742836	0.837264	-1.84517e-05	0.161908	0.371272
C044	PCe	PC(38:4e, e)	PC(18:0e/20:4)	15.347	0.000267987	3.96945e-15	1.05731	0.000115429	0.824638	0.89899	-7.99841e-05	2.17441e-05	0.00144598
C045	PCe	PC(38:5e, e)	PC(18:1e/20:4)	14.043	0.00050063	4.10333e-18	0.989739	0.00123485	0.148942	0.471648	-6.53821e-05	0.0285671	0.108555
C046	PCe	PC(38:5e, p)	PC(18:0p/20:4)	15.122	0.000195172	1.37377e-08	1.0062	0.000717743	0.204977	0.454365	-7.31806e-05	0.000285973	0.00380344
C047	PE	PE(36:1)	PE(18:0/18:1)	15.941	4.30139e-05	0.101063	1.0144	0.000437797	0.343574	0.571192	-1.35498e-05	0.39787	0.67842
C048	PE	PE(36:2)		14.893	7.82198e-05	0.0220856	1.4827	0.000779679	0.193592	0.45978	5.44128e-06	0.792914	0.886198
C049	PE	PE(38:4)	PE(18:0/20:4)	14.844	0.000173111	0.383856	1.00351	0.00431962	0.220189	0.45054	-0.000261359	0.0336813	0.117885
C050	PE	PE(38:6)	PE(16:0/22:6)	12.848	0.00021477	0.0662787	0.99075	0.00162736	0.428674	0.613049	4.14195e-05	0.561156	0.76942
C051	PE	PE(40:4)		15.672	-1.3711e-05	0.91059	0.984506	0.00224449	0.299998	0.50506	-0.000103109	0.170651	0.378276
C052	PE	PE(40:5)	PE(18:0/22:5)	15.311	-2.96402e-05	0.423574	0.992966	0.00123574	0.0610267	0.33819	-4.99176e-05	0.0295987	0.109351
C053	PE	PE(40:6)	PE(18:0/22:6)	14.472	-0.000230789	0.69022	0.983841	0.00809178	0.430137	0.608598	0.000284911	0.423242	0.694953
C054	PE	PE(40:7)	PE(18:1/22:6)	13.001	7.35367e-05	0.101747	0.97337	0.000391307	0.620667	0.743682	1.69213e-05	0.537376	0.785396
C055	PEe	PE(34:2e, p)	PE(16:0p/18:1), PE(18:1p/16:0)	15.433	0.00052128	1.83394e-06	1.23355	0.00337079	0.0681104	0.362347	-3.46711e-05	0.585951	0.756616
C056	PEe	PE(36:2e, p)	PE(18:0p/18:1)	16.445	0.000242276	3.92692e-06	1.14704	0.00155869	0.0799817	0.393984	-2.93004e-05	0.340337	0.603531
C057	PEe	PE(36:3e, u)	PE(18:2e/18:1)	15.507	0.000470234	3.47648e-05	1.70124	0.00370037	0.0574553	0.347343	-3.02302e-05	0.652028	0.810464
C058	PEe	PE(36:5e, p)	PE(16:0p/20:4)	14.077	0.000502572	2.66423e-10	1.19187	0.0037061	0.00452846	0.150571	-0.000128667	0.0044945	0.0284652
C059	PEe	PE(38:4e, u)		15.285	2.52847e-05	0.245672	1.2316	0.000840894	0.0303503	0.310507	-5.69504e-05	3.95487e-05	0.001052
C060	PEe	PE(38:5e, p)	PE(16:0p/22:4)	15.097	0.000139029	0.03236	1.12242	0.00196046	0.0869081	0.398579	-0.00017212	2.80477e-05	0.00124345
C061	PEe	PE(38:5e, p)	PE(18:0p/20:4)	15.447	0.00117837	6.76205e-05	0.996899	0.0104206	0.0407428	0.318753	-0.000536052	0.00269141	0.0210563
C062	PEe	PE(38:6e, e)	PE(16:0e/22:6)	13.887	0.000189537	0.00161296	1.45545	0.00177214	0.0902934	0.400301	-2.29842e-05	0.524177	0.774618
C063	PEe	PE(38:6e, p)	PE(18:1p/20:4)	14.193	0.000601245	6.10683e-10	1.20048	0.00400812	0.0119401	0.264673	-8.47076e-05	0.122214	0.301008
C064	PEe	PE(38:6e, p)	PE(18:0p/20:5)	14.628	0.000188219	2.32154e-06	1.20269	0.000917252	0.172497	0.468206	4.82656e-05	0.039565	0.131554
C065	PEe	PE(38:7e, p)	PE(16:0p/22:6)	13.618	0.00109697	0.000121881	1.53194	0.0100784	0.0408887	0.302122	-0.000101422	0.549573	0.777587
C066	PEe	PE(40:4e, u)		16.33	4.50318e-05	0.238271	1.15715	0.00151143	0.0264799	0.293485	-9.42327e-05	9.81808e-05	0.00186543
C067	PEe	PE(40:5e, p)	PE(18:0p/22:4)	16.179	0.000202775	0.298506	1.00173	0.00452146	0.190764	0.461301	-0.000300877	0.0129795	0.0575423
C068	PEe	PE(40:6e, e)	PE(18:0e/22:6)	15.307	0.000368559	0.0249148	1.15826	0.00485852	0.0930644	0.386799	-0.000114581	0.251884	0.492655
C069	PEe	PE(40:6e, p)	PE(40:5p)	15.845	2.31339e-05	0.461001	1.15166	0.00141696	0.0117915	0.313654	-7.71382e-05	0.000107177	0.00178181
C070	PEe	PE(40:7e)	PE(18:1e/22:6)	13.994	6.33407e-05	0.0104233	1.75122	0.000854068	0.0495048	0.313531	-1.80264e-05	0.229435	0.469458
C071	PEe	PE(40:7e, p)	PE(18:0p/22:6)	15.105	0.00264958	0.0355177	1.0621	0.0285685	0.197283	0.460326	-0.000504422	0.510445	0.7628
C072	PEe	PE(40:8e, p)	PE(18:1p/22:6)	13.745	0.000607269	0.00052172	1.89673	0.00314408	0.297807	0.507799	-3.42887e-05	0.742858	0.859131
C073	PI	PI(38:4)	PI(18:0/20:4)	13.191	0.000308977	1.51643e-20	1.0617	0.000379393	0.427066	0.617388	6.41417e-06	0.698367	0.821972
C074	SM	SM(d32:1)	SM(d16:1/16:0), SM(d18:1/14:0)	11.004	0.000419139	8.4769e-14	0.995959	-0.000715125	0.412072	0.615793	1.27954e-05	0.671869	0.81235
C075	SM	SM(d33:1)	SM(d33:1)	11.812	0.000208854	9.6635e-16	0.984582	-0.000479093	0.225937	0.448501	2.28971e-05	0.0962269	0.250945
C076	SM	SM(d34:0)	SM(d34:0)	13.255	0.000434712	7.5568e-16	0.989315	-0.000272335	0.738855	0.839894	7.59853e-06	0.788563	0.888804
C077	SM	SM(d34:1)	SM(d18:1/16:0)	12.618	0.00654114	1.7656e-13	1.01296	0.013051	0.345743	0.567702	0.000648576	0.177667	0.375074
C078	SM	SM(d34:2)	SM(d18:2/16:0)	11.262	0.000784891	2.14507e-13	0.996329	0.00265906	0.112315	0.403725	3.88364e-05	0.501738	0.758308
C079	SM	SM(d36:1)	SM(d18:1/18:0)	14.319	0.0050971	6.61899e-06	1.30092	0.00815085	0.669638	0.788158	-0.000976117	0.142549	0.332614
C080	SM	SM(d36:2)	SM(d36:2)	12.926	0.00173986	1.20571e-11	1.15574	-0.000723498	0.859049	0.906774	3.27383e-05	0.816809	0.890456
C081	SM	SM(d38:1)	SM(d18:1/20:0)	15.69	0.00166263	4.55814e-14	1.0211	-0.00365364	0.284598	0.498047	-0.000180054	0.129463	0.307474
C082	SM	SM(d38:2)	SM(d38:2)	14.604	0.000636711	1.55212e-15	1.56981	-0.000651102	0.591907	0.728923	-6.00765e-06	0.88654	0.914029
C083	SM	SM(d39:1)	SM(d39:1)	16.27	0.000407076	3.72458e-20	0.990139	-0.00245058	0.000198605	0.0264144	-2.42319e-06	0.912802	0.933867
C084	SM	SM(d40:1)	SM(d18:1/24:1)	16.742	0.00192409	9.14309e-16	1.01766	-0.000680489	0.851259	0.90574	8.87187e-05	0.481409	0.753263
C085	SM	SM(d40:2)	SM(d16:1/24:1)	15.706	0.00102346	5.27239e-13	0.97648	-0.0043963	0.0493691	0.328304	-4.73027e-05	0.538867	0.779014
C086	SM	SM(d40:2)	SM(d18:2/22:0)	15.887	0.00190668	6.23197e-20	1.14008	-0.0036868	0.222809	0.448994	4.18431e-05	0.689091	0.825668
C087	SM	SM(d41:1)	SM(d41:1)	17.115	0.00072666	1.01681e-20	1.01773	-0.00341133	0.00271385	0.120314	-1.95029e-05	0.614112	0.785355
C088	SM	SM(d41:2)	SM(d41:2)	16.187	0.000550682	2.08893e-15	0.978661	-0.00116444	0.271569	0.48809	-6.93634e-07	0.984895	0.984895
C089	SM	SM(d41:2)	SM(d18:2/23:0)	16.417	0.000650962	3.8671e-22	0.986931	-0.00321227	0.000943172	0.0627209	2.40814e-05	0.464158	0.743771
C090	SM	SM(d42:1)	SM(d42:1)	16.946	0.000379526	3.09071e-12	1.00372	-0.0010171	0.237507	0.444907	-8.55696e-05	0.0047712	0.0288441
C091	SM	SM(d42:1)	SM(d18:1/24:0)	17.488	0.00141704	7.7133e-17	1.20286	0.00127843	0.61573	0.744474	6.14888e-05	0.486694	0.744027
C092	SM	SM(d42:2)	SM(d18:1/24:1)	16.617	0.00953119	1.24927e-16	0.997034	0.018052	0.29743	0.513743	-0.000346665	0.563369	0.764572
C093	SM	SM(d42:3)	SM(d18:2/24:1)	15.819	0.00480785	1.20205e-18	0.991911	0.00196833	0.805666	0.885567	0.000215682	0.437624	0.709805
C094	SM	SM(d42:4)	SM(d42:4)	14.823	0.000319846	9.82659e-12	0.977873	-0.000686897	0.357408	0.579699	1.8041e-05	0.485543	0.750897
C095	Cer	Cer(d42:2)	Cer(d18:1/24:1)	17.658	7.55123e-05	2.98049e-06	1.27171	0.000370882	0.174282	0.4545	2.47054e-06	0.793353	0.879299
C096	CerG1	CerG1(d36:1)		14.611	0.000176563	2.18478e-10	0.990542	-0.000556396	0.215509	0.462302	-2.10676e-05	0.176663	0.385183
C097	CerG1	CerG1(d40:1)	CerG1(d18:1/22:0)	16.795	0.000397704	2.30679e-11	1.11329	-0.00228982	0.017036	0.283223	-7.76524e-05	0.0195995	0.0814604
C098	CerG1	CerG1(d40:2)	CerG1(d40:2)	16.046	0.000280374	4.218e-12	0.974463	-0.00102256	0.111627	0.4124	-3.40156e-05	0.126909	0.306889
C099	CerG1	CerG1(d41:1)	CerG1(d18:1/23:0)	17.184	1.16155e-05	0.915627	0.998792	0.00492954	0.0122466	0.232686	0.000199299	0.00367133	0.0271271
C100	CerG1	CerG1(d41:2)		16.52	0.000217195	4.54591e-12	0.998992	-0.000382505	0.441194	0.598763	-1.93637e-05	0.261732	0.504498
C101	CerG1	CerG1(d42:1)	CerG1(d42:1)	17.029	0.000428203	4.50383e-08	1.11355	-0.00219432	0.0914602	0.392394	-0.000169463	0.000245626	0.00362981
C102	CerG1	CerG1(d42:1)	CerG1(d18:1/24:0)	17.536	0.00108982	7.50938e-08	1.36161	-0.00552615	0.101236	0.39601	-0.000203995	0.0813826	0.230295
C103	CerG1	CerG1(d42:2)		16.33	9.05905e-05	0.000168468	1.00719	-0.000618575	0.13558	0.450805	-3.87479e-05	0.00769533	0.0444991
C104	CerG1	CerG1(d42:2)	CerG1(d18:1/24:1)	16.741	0.00230965	3.10886e-10	1.00132	-0.00525675	0.375132	0.593959	-0.000643911	0.00213812	0.018958
C105	CerG1	CerG1(d42:2)		16.946	0.000849503	1.74662e-12	1.20227	-0.00333766	0.0801647	0.380782	-0.000114131	0.0844846	0.234093
C106	CerG1	CerG1(d42:3)	CerG1(d18:2/24:1)	16.002	0.00128262	4.73782e-10	0.967778	-0.00132114	0.691389	0.799607	-0.000219828	0.058833	0.173884
C107	CerG1+O	CerG1(d40:1)+O		16.615	0.000346462	2.18966e-06	1.10763	-0.000395821	0.747454	0.83539	2.42053e-05	0.570452	0.751189
C108	CerG1+O	CerG1(d41:1)+O		16.994	0.000165741	2.63407e-05	1.09641	0.00012766	0.848855	0.910465	-1.02105e-06	0.964946	0.972257
C109	CerG1+O	CerG1(d42:1)+O		17.361	0.000418074	1.43408e-06	1.00128	0.000315498	0.828239	0.895575	-2.96116e-05	0.557436	0.772281
C110	CerG1+O	CerG1(d42:2)+O	CerG1(d18:1/24:1+O)	16.531	0.000290947	1.01893e-07	1.21791	0.00141595	0.119814	0.419348	-1.38589e-05	0.659089	0.804209
C111	CerG1+O	CerG1(d42:2)+O	CerG1(d42:2)+O	16.745	0.000308592	3.71251e-11	0.996454	0.000649994	0.383452	0.593013	1.26483e-05	0.624479	0.791007
C112	SuCer	Su1CerG1(d42:2)		15.465	0.000396709	6.05187e-26	0.996734	-0.000732872	0.149869	0.453013	-2.86433e-05	0.105134	0.263828
C113	ChE	ChE(16:0)	ChE(16:0)	21.272	0.000192725	1.47884e-08	1.21911	0.000662649	0.236973	0.456774	-2.7929e-06	0.885385	0.919971
C114	ChE	ChE(16:1)	ChE(16:1)	20.837	0.000140774	3.01422e-05	1.18251	0.00103288	0.0737509	0.377264	-1.45325e-05	0.465541	0.737107
C115	ChE	ChE(17:1)	ChE(17:1)	21.046	3.85462e-05	2.69916e-20	1.8076	9.27407e-05	0.124711	0.425297	3.84155e-07	0.853765	0.908406
C116	ChE	ChE(18:1)	ChE(18:1)	21.237	0.00164604	1.4443e-10	0.994629	0.00564678	0.172743	0.459496	-8.27492e-06	0.953872	0.968434
C117	ChE	ChE(18:2)	ChE(18:2)	20.885	0.0092379	6.14557e-18	0.978359	-0.022929	0.149383	0.462046	-0.000522104	0.342638	0.599617
C118	ChE	ChE(18:3)	ChE(18:3)	20.545	0.000712507	4.35218e-17	1.0659	-0.00113094	0.372599	0.597056	-9.73583e-06	0.82458	0.89162
C119	ChE	ChE(20:2)		21.163	1.98975e-05	0.0037918	1.00671	-0.000253285	0.0355612	0.315309	-3.46946e-06	0.40252	0.67766
C120	ChE	ChE(20:3)	ChE(20:3)	20.93	0.000506474	8.24918e-13	1.00857	0.000865207	0.435916	0.603925	-3.19043e-05	0.407618	0.677665
C121	ChE	ChE(20:4)	ChE(20:4)	20.663	0.00506728	6.00565e-15	1.0083	0.0159368	0.110748	0.420842	-0.000573796	0.0979918	0.250633
C122	ChE	ChE(20:5)	ChE(20:5)	20.317	0.00201541	3.54272e-06	0.993252	0.00530834	0.468685	0.611129	0.00105442	6.24063e-05	0.00138334
C123	ChE	ChE(22:4)		20.975	2.26969e-05	1.4575e-09	0.999517	4.4327e-05	0.467454	0.615559	-7.39015e-06	0.000662628	0.00734412
C124	ChE	ChE(22:5)	ChE(22:5)	20.667	0.000119396	1.27334e-14	1.31068	-0.00018639	0.4339	0.60746	1.70293e-05	0.0409161	0.132728
C125	ChE	ChE(22:6)	ChE(22:6)	20.45	0.00199194	1.82541e-16	1.52633	8.47832e-05	0.98141	0.988845	0.000334483	0.00907706	0.050302
C126	ChE(C28)	Ch(C28)E(19:2)	Ch(C28)E(19:2)	21.024	4.32867e-05	4.35553e-06	0.986861	-0.000365863	0.0227749	0.302906	-6.02314e-06	0.275398	0.523256
C127	TG	TG(56:5)		20.524	3.79955e-05	0.000568856	0.995497	0.000378062	0.0483829	0.338681	9.64091e-07	0.883595	0.92534
C128	TG	TG(56:6)	TG(16:0/18:1/22:5)	20.184	0.000105672	0.00026447	1.43597	0.000695419	0.163665	0.463136	3.49184e-05	0.0447893	0.138534
C129	TG	TG(56:7)	TG(16:0/18:1/22:6)	20.026	9.57809e-05	0.000213976	1.65627	0.000525669	0.237453	0.45116	6.68085e-05	3.03054e-05	0.00100765
C130	TG	TG(58:8)	TG(18:1/18:1/22:6)	20.042	2.63777e-05	0.000755353	1.20539	0.000172223	0.203628	0.459026	2.39325e-05	1.29157e-06	0.000171778
C131	FFA	FA(22:6)	FA(22:6)	6.436	0.000296649	3.24661e-09	1.24403	0.000719708	0.379183	0.593311	7.42362e-05	0.00988083	0.0505443
C132	Other	cholesterol	Ch	13.549	3.71635e-05	7.77816e-06	1.21332	0.000119618	0.395034	0.597041	-7.35873e-07	0.87991	0.928793
C133	Other	coenzyme Q10	coenzyme Q10	19.689	2.43119e-05	1.84822e-06	1.13434	0.000177394	0.0400195	0.332662	7.37206e-06	0.0142775	0.0612552

## Sheet: Table S9
Table S9. Statistical values of the effects of subjects' background on CSF lipid levels
					age			sex			allergy		smoke		alcohol		Postprandial time (hr)		Height (cm)		BMI
Lipid code	Lipid class	Lipid name	Confirmed fragment	RT	p value	FDR	correlation coefficience	p value	FDR	effect size	p value	effect size	p value	effect size	p value	effect size	p value	correlation coefficience	p value	correlation coefficience	p value	correlation coefficience
C001	PC	PC(30:0)	PC(14:0/16:0)	12.689	0.256266	0.480048	-0.107202	0.371001	0.554417	-0.168933	0.482987	0.228337	0.659077	0.185123	0.657215	-0.121436	0.098585	-0.172288	0.898602	-0.016659	0.999043	-0.000156842
C002	PC	PC(32:0)	PC(16:0/16:0)	14.303	0.772744	0.856458	-0.0273437	0.396592	0.532796	0.159982	0.78688	0.0867597	0.939834	0.030769	0.506215	-0.190034	0.250061	-0.120448	0.834347	-0.0273369	0.978504	-0.00352275
C003	PC	PC(32:1)	PC(16:0/16:1), PC(14:0/18:1)	12.924	0.827657	0.894947	-0.0206151	0.543276	0.675287	0.11556	0.29662	0.358218	0.801408	-0.111958	0.677805	0.106602	0.5305	-0.0658567	0.867276	-0.0218469	0.928627	0.0117104
C004	PC	PC(33:1)	PC(15:0/18:1), PC(16:0/17:1)	13.694	0.487221	0.704353	-0.0657218	0.992981	0.992981	-0.00166298	0.263003	0.367575	0.955595	-0.0229014	0.622061	0.132479	0.506605	-0.0697207	0.74355	-0.0427533	0.737365	0.0438225
C005	PC	PC(34:0)	PC(16:0/18:0)	15.6	0.695556	0.818663	-0.0370468	0.345501	0.52818	0.177783	0.950385	0.0195048	0.893888	0.050853	0.670113	-0.133936	0.334526	-0.10117	0.853134	-0.0241994	0.999014	0.000161646
C006	PC	PC(34:1)	PC(16:0/18:1)	14.432	0.510421	0.685717	-0.0622709	0.458741	0.58666	0.139623	0.379256	0.288608	0.851379	-0.0916499	0.726969	-0.097196	0.407617	-0.0868733	0.587013	-0.0709253	0.89299	0.0175862
C007	PC	PC(34:2)	PC(16:0/18:2)	13.231	0.230406	0.437772	-0.113212	0.131549	0.349919	-0.288892	0.655287	0.132117	0.986154	0.00596101	0.308625	0.291498	0.514332	-0.0684611	0.938416	-0.0101009	0.749015	-0.041811
C008	PC	PC(35:1)	PC(17:0/18:1)	15.122	0.263312	0.486395	-0.105637	0.853854	0.887208	0.0344509	0.230545	0.389705	0.856595	-0.0807569	0.870226	0.0451828	0.516971	-0.0680332	0.668143	-0.0560046	0.697078	0.0508606
C009	PC	PC(36:1)	PC(18:0/18:1)	15.692	0.605443	0.75256	0.0488929	0.379133	0.548094	0.166877	0.461992	0.237366	0.936618	-0.0328019	0.816574	0.0685395	0.50662	-0.0697182	0.68337	-0.0532875	0.832385	0.0276653
C010	PC	PC(36:2)	PC(18:1/18:1)	14.578	0.508762	0.690462	-0.0625149	0.612526	0.727374	0.094712	0.469825	0.226961	0.636285	0.239808	0.944343	-0.0194869	0.448167	-0.0795944	0.955119	0.00735806	0.686912	0.0526587
C011	PC	PC(36:2)	PC(18:0/18:2)	14.789	0.4961	0.701929	-0.064391	0.0717759	0.28077	-0.344941	0.308822	0.280848	0.229694	0.408818	0.163941	0.391285	0.662697	0.0458239	0.672611	-0.055205	0.993491	0.00106663
C012	PC	PC(36:3)	PC(18:1/18:2)	13.385	0.0484625	0.134281	-0.185254	0.566439	0.69116	-0.107553	0.611086	0.143503	0.901039	0.0426662	0.924937	0.0293919	0.978921	0.00277719	0.790821	0.0346681	0.593124	-0.0697719
C013	PC	PC(36:3)	PC(16:0/20:3)	13.644	0.122255	0.266557	-0.14557	0.929588	0.95104	0.0164365	0.451072	0.239862	0.267928	0.396258	0.941711	0.0206614	0.575458	-0.0588132	0.932263	0.0111125	0.245625	0.150925
C014	PC	PC(36:3)		14.095	0.649667	0.778429	-0.0429963	0.138313	0.353761	0.274312	0.200974	0.428647	0.595098	0.275154	0.245379	-0.32606	0.789995	0.0279872	0.78087	-0.0363585	0.357654	0.119828
C015	PC	PC(36:4)	PC(16:0/20:4)	12.92	0.00933504	0.0387988	-0.242496	0.00915211	0.135248	0.489301	0.423334	0.264385	0.652671	0.230062	0.657474	-0.129986	0.525341	-0.0666834	0.847366	-0.0251612	0.63924	0.0612291
C016	PC	PC(36:5)	PC(16:0/20:5)	11.909	0.00011361	0.00116232	0.353623	0.379679	0.542982	0.155961	0.752926	-0.0678581	0.410591	-0.225236	0.0953376	0.352181	0.772369	-0.030399	0.866528	-0.0219711	0.800026	0.0331096
C017	PC	PC(38:1)	PC(16:0/22:1), PC(18:0/20:1)	16.564	0.529314	0.697017	0.05952	0.196628	0.373593	0.244901	0.917504	-0.03055	0.785868	-0.0904244	0.235517	0.315745	0.704249	-0.0398828	0.925458	-0.0122319	0.266941	-0.144379
C018	PC	PC(38:2)	PC(18:1/20:1)	15.732	0.74296	0.851842	-0.0310488	0.902982	0.930982	-0.0230471	0.672052	0.1216	0.622362	0.167509	0.940647	-0.0194013	0.980578	-0.00255884	0.849942	-0.0247315	0.690867	0.051958
C019	PC	PC(38:3)	PC(18:0/20:3)	15.096	0.708483	0.819376	0.0353975	0.9789	0.993845	0.00485425	0.387486	0.274872	0.34147	0.396495	0.970916	0.00989189	0.79624	0.0271361	0.648985	0.0594573	0.0847569	0.222528
C020	PC	PC(38:4)		13.705	0.270485	0.492802	-0.104073	0.542686	0.680918	0.113448	0.832611	-0.0671179	0.956698	0.0157683	0.729675	-0.104133	0.478354	-0.0744128	0.661577	0.0571835	0.881934	0.0194157
C021	PC	PC(38:4)		14.091	0.00311495	0.0165715	-0.274554	0.119372	0.337798	0.287957	0.533006	0.191015	0.38299	0.411055	0.385292	-0.287018	0.371112	-0.0937982	0.612375	-0.0661724	0.863362	0.0224973
C022	PC	PC(38:4)	PC(18:0/20:4)	14.523	0.0221746	0.0685866	-0.2141	0.036762	0.21258	0.392161	0.369571	0.27781	0.569324	0.258378	0.543972	-0.184624	0.711668	-0.0388357	0.716499	-0.0474511	0.652077	0.0588975
C023	PC	PC(38:5)	PC(18:1/20:4), PC(16:0/22:5)	13.058	0.179336	0.361389	-0.126654	0.132834	0.34641	0.279051	0.447285	0.239492	0.952769	-0.0244621	0.811865	0.0655712	0.775937	-0.0299095	0.862171	0.0226954	0.526545	0.0826554
C024	PC	PC(38:5)	PC(18:0/20:5)	13.54	5.66054e-05	0.00068441	0.367862	0.143909	0.347999	0.260999	0.704573	0.0860529	0.866257	-0.0622329	0.0571218	0.416744	0.727979	-0.0365466	0.852544	-0.0242978	0.933443	0.0109183
C025	PC	PC(38:6)	PC(16:0/22:6)	12.502	0.113281	0.259764	0.149132	0.647375	0.755271	0.0853025	0.39932	0.249632	0.415972	-0.300308	0.787484	-0.0699158	0.880173	-0.0158445	0.935692	-0.0105487	0.945843	0.00888083
C026	PC	PC(40:4)	PC(18:0/22:4)	15.42	0.0160704	0.0562463	-0.225046	0.0975242	0.324268	0.305474	0.566891	0.17191	0.569673	0.240983	0.570829	-0.190111	0.670826	-0.0446508	0.735123	-0.0442107	0.617616	0.0652009
C027	PC	PC(40:5)	PC(18:0/22:5)	14.594	0.00442563	0.0202968	0.264708	0.21838	0.39787	0.226124	0.876053	0.0427949	0.691081	-0.155646	0.42573	0.205431	0.771158	0.0305653	0.8231	0.0292223	0.264826	0.145012
C028	PC	PC(40:5)	PC(18:0/22:5)	15.038	0.0351967	0.104026	-0.197483	0.015949	0.176768	0.44235	0.598703	-0.152948	0.220244	0.671117	0.547217	-0.184149	0.939556	-0.0079702	0.57684	-0.0728577	0.332179	0.126276
C029	PC	PC(40:6)	PC(18:0/22:6)	14.129	0.0200608	0.0650754	0.217558	0.446597	0.576673	0.142968	0.623279	0.139344	0.322571	-0.34941	0.845544	-0.0512903	0.856368	0.0190232	0.953668	-0.00759616	0.725897	0.0458124
C030	PC	PC(40:7)	PC(18:1/22:6)	12.648	0.580655	0.735497	-0.0522803	0.67671	0.775883	0.0792121	0.281668	0.339676	0.396887	-0.283993	0.411754	-0.242907	0.454611	0.0784726	0.925401	0.0122412	0.759242	0.0400532
C031	PCe	PC(32:0e, e)	PC(16:0e/16:0)	15.184	0.131519	0.277651	-0.142098	0.847094	0.887115	0.0363841	0.89419	0.0390179	0.9652	0.0157679	0.310536	-0.261073	0.234035	-0.124586	0.950656	0.00809052	0.910372	-0.0147167
C032	PCe	PC(32:1e, p)	PC(16:0p/16:0)	15.011	0.297783	0.521121	-0.0983645	0.164833	0.359391	0.266377	0.8212	-0.0631205	0.873203	-0.0549859	0.810588	-0.0614264	0.618101	-0.0523655	0.62284	0.064236	0.498793	0.0882595
C033	PCe	PC(34:1e, e)	PC(18:1e/16:0), PC(16:0e/18:1)	15.271	0.000371493	0.00352918	-0.327737	0.76379	0.846534	0.05673	0.462498	0.206381	0.949768	-0.026088	0.47147	-0.195635	0.675813	-0.0439339	0.43399	-0.102023	0.962273	0.00618425
C034	PCe	PC(34:2e, p)	PC(16:0p/18:1)	15.106	0.0135781	0.0501635	-0.230588	0.459432	0.581947	0.141146	0.666655	0.116665	0.263997	-0.378691	0.922195	-0.028492	0.670514	0.0446958	0.749589	0.0417122	0.38694	0.112754
C035	PCe	PC(34:3e, p)	PC(16:0p/18:2)	14.012	0.00110123	0.00770858	-0.301803	0.185269	0.373345	-0.255173	0.396586	0.208415	0.817719	0.0648136	0.339018	0.286489	0.368508	-0.0943077	0.961572	-0.00629921	0.648121	-0.0596141
C036	PCe	PC(36:2e, u)	PC(18:1e/18:1)	15.368	0.00349927	0.0172372	-0.271332	0.405393	0.533835	0.155934	0.391068	0.236925	0.989	-0.00568902	0.876551	-0.0438537	0.927549	-0.00955733	0.318199	-0.129947	0.830649	-0.0279561
C037	PCe	PC(36:2e, p)	PC(18:0p/18:1)	16.197	0.00117909	0.00784096	-0.300091	0.180756	0.369855	0.254753	0.897761	0.037437	0.530197	-0.254768	0.892287	-0.0357856	0.479156	-0.0742777	0.902151	-0.016073	0.675126	0.0547557
C038	PCe	PC(36:3e, p)	PC(18:1p/18:1)	15.202	0.00051309	0.00426506	-0.32027	0.223471	0.401645	0.227702	0.737736	0.0925236	0.868809	-0.0699239	0.618416	-0.141035	0.839878	0.0212351	0.929499	0.011567	0.322622	0.128775
C039	PCe	PC(36:4e, e)	PC(16:0e/20:4)	13.941	0.0107874	0.0434764	-0.237966	0.11951	0.331141	0.292453	0.19003	0.443243	0.472222	0.387303	0.436305	0.179087	0.908045	-0.0121403	0.851352	0.0244965	0.324998	0.12815
C040	PCe	PC(36:5e, p)	PC(16:0p/20:4)	13.651	0.0558074	0.151477	-0.179645	0.0112567	0.149715	0.470565	0.633451	0.144254	0.195968	0.676221	0.863443	-0.0467351	0.69943	-0.040565	0.818572	0.029983	0.112128	0.205486
C041	PCe	PC(38:2e, u)		16.743	0.00384425	0.0182602	-0.2687	0.146679	0.348364	-0.276438	0.519317	-0.15588	0.327507	-0.19922	0.656655	-0.164334	0.963136	-0.00485804	0.953376	-0.00764407	0.231827	-0.155372
C042	PCe	PC(38:2e, u)		16.94	0.176138	0.360405	-0.127584	0.214863	0.3969	-0.232896	0.378736	-0.2422	0.483312	-0.253376	0.783181	0.0816512	0.944385	-0.00733237	0.973216	-0.00438957	0.660801	-0.0573233
C043	PCe	PC(38:3e, u)		16.003	0.108961	0.254242	-0.150926	0.715109	0.812901	-0.0677181	0.603434	-0.137436	0.23488	-0.286282	0.75153	-0.0889548	0.741506	-0.0346611	0.430048	0.102895	0.303746	-0.133853
C044	PCe	PC(38:4e, e)	PC(18:0e/20:4)	15.347	1.44943e-06	9.63873e-05	-0.433518	0.806153	0.878839	0.0457275	0.143145	0.453371	0.533059	0.27749	0.860029	0.0477829	0.325835	-0.102994	0.382058	-0.11391	0.963706	0.00594916
C045	PCe	PC(38:5e, e)	PC(18:1e/20:4)	14.043	0.0122652	0.0479784	-0.233875	0.110161	0.348844	0.299232	0.376443	0.27875	0.392438	0.430149	0.343804	0.217448	0.661976	-0.0459281	0.612462	0.0661561	0.409448	0.107531
C046	PCe	PC(38:5e, p)	PC(18:0p/20:4)	15.122	3.65746e-05	0.000486442	-0.37646	0.153223	0.351355	0.262502	0.190897	0.452921	0.750119	0.155759	0.808781	-0.0620441	0.389845	-0.0901962	0.916474	0.013711	0.399746	0.109761
C047	PE	PE(36:1)	PE(18:0/18:1)	15.941	0.332219	0.573833	-0.091635	0.29206	0.48555	0.195834	0.673083	0.125367	0.764444	-0.117506	0.468681	-0.249725	0.361406	-0.0957081	0.406874	-0.10812	0.562225	-0.0756613
C048	PE	PE(36:2)		14.893	0.763237	0.860259	0.0285216	0.150484	0.351129	0.26929	0.268649	0.378064	0.960796	-0.0222469	0.429142	-0.252221	0.953912	0.00607486	0.677468	-0.054338	0.758395	-0.0401984
C049	PE	PE(38:4)	PE(18:0/20:4)	14.844	0.0151034	0.0542905	-0.227101	0.171315	0.367499	0.253853	0.510446	0.188996	0.666877	-0.150139	0.438026	-0.278763	0.560599	-0.0611109	0.500006	-0.0880113	0.660996	-0.057288
C050	PE	PE(38:6)	PE(16:0/22:6)	12.848	0.504977	0.699604	0.0630731	0.384593	0.527329	0.163547	0.475202	0.219576	0.919338	0.0417374	0.63548	-0.162597	0.647096	-0.0480912	0.415443	-0.106168	0.444618	-0.099692
C051	PE	PE(40:4)		15.672	0.116363	0.26231	-0.147885	0.241449	0.422536	0.214387	0.705879	0.101667	0.860006	-0.0594744	0.520434	-0.238143	0.437898	-0.081401	0.528486	-0.0822691	0.620999	-0.0645758
C052	PE	PE(40:5)	PE(18:0/22:5)	15.311	0.0128277	0.0487452	-0.232431	0.0320424	0.202935	0.389659	0.869485	-0.0422135	0.421898	0.254633	0.324447	-0.376284	0.424904	-0.0837216	0.182066	-0.173143	0.555117	-0.0770371
C053	PE	PE(40:6)	PE(18:0/22:6)	14.472	0.358347	0.595751	0.0868215	0.383282	0.536594	0.163028	0.761014	0.0873523	0.890753	-0.0502385	0.59975	-0.176992	0.650169	-0.0476429	0.825838	-0.0287628	0.771457	-0.0379627
C054	PE	PE(40:7)	PE(18:1/22:6)	13.001	0.479212	0.70817	0.0669333	0.589015	0.705757	0.102178	0.528974	0.193169	0.979518	-0.00976657	0.839355	-0.0656953	0.598744	-0.0552668	0.870703	-0.0212779	0.731124	-0.0449042
C055	PEe	PE(34:2e, p)	PE(16:0p/18:1), PE(18:1p/16:0)	15.433	0.532021	0.693713	-0.0591299	0.0404507	0.215198	0.379304	0.4769	0.225734	0.925222	0.0492193	0.85426	-0.0473133	0.497032	-0.0712949	0.714836	0.0477417	0.324543	0.128269
C056	PEe	PE(36:2e, p)	PE(18:0p/18:1)	16.445	0.274192	0.492804	-0.103276	0.0505321	0.248917	0.363806	0.446215	0.250574	0.905906	0.0621256	0.839415	0.0539149	0.857353	-0.0188914	0.655489	0.0582807	0.361268	0.118936
C057	PEe	PE(36:3e, u)	PE(18:2e/18:1)	15.507	0.604889	0.758964	-0.0489679	0.0323431	0.195528	0.395268	0.580851	0.177393	0.696776	0.216066	0.778949	0.072456	0.758335	0.0323305	0.775618	0.0372529	0.177448	0.174962
C058	PEe	PE(36:5e, p)	PE(16:0p/20:4)	14.077	0.00118181	0.00748481	-0.300033	0.00135789	0.0451497	0.596702	0.358672	0.275665	0.691551	0.204653	0.994125	-0.00190391	0.576138	-0.0587088	0.758644	0.0401557	0.169459	0.17819
C059	PEe	PE(38:4e, u)		15.285	3.05997e-06	8.13952e-05	-0.42121	0.0165896	0.157601	0.451658	0.609679	0.148853	0.90994	0.0489414	0.556142	-0.179197	0.198237	-0.134605	0.70314	-0.0497929	0.600653	-0.0683581
C060	PEe	PE(38:5e, p)	PE(16:0p/22:4)	15.097	1.99171e-06	8.82989e-05	-0.428342	0.0566693	0.259897	0.355622	0.556684	0.167995	0.848174	0.0821165	0.409239	-0.259383	0.476796	-0.0746757	0.583296	-0.0716296	0.62499	-0.06384
C061	PEe	PE(38:5e, p)	PE(18:0p/20:4)	15.447	0.000617975	0.00483474	-0.31588	0.022597	0.187837	0.426272	0.467522	0.232184	0.836883	0.0981414	0.755735	-0.0905133	0.36533	-0.0949323	0.90191	0.0161128	0.581826	0.0719086
C062	PEe	PE(38:6e, e)	PE(16:0e/22:6)	13.887	0.46499	0.694873	-0.0691119	0.0634332	0.281221	0.351816	0.45734	0.244511	0.782905	-0.130125	0.54526	-0.177246	0.246979	-0.121229	0.850171	-0.0246934	0.496768	-0.0886747
C063	PEe	PE(38:6e, p)	PE(18:1p/20:4)	14.193	0.0766134	0.192256	-0.166515	0.00497	0.110168	0.526298	0.422343	0.242301	0.901095	0.0651645	0.873137	0.0427824	0.577168	-0.0585506	0.75149	0.0413849	0.570108	0.0741448
C064	PEe	PE(38:6e, p)	PE(18:0p/20:5)	14.628	0.0185102	0.0631246	0.2203	0.115395	0.333642	0.282698	0.545724	0.156769	0.220489	-0.291947	0.0180865	0.512693	0.596924	-0.0555417	0.69092	0.0519486	0.454038	0.0976519
C065	PEe	PE(38:7e, p)	PE(16:0p/22:6)	13.618	0.492405	0.704192	-0.0649433	0.0257683	0.190399	0.425958	0.497594	0.208952	0.468465	-0.288969	0.312199	-0.302463	0.489856	-0.0724853	0.939353	-0.00994702	0.778966	0.0366826
C066	PEe	PE(40:4e, u)		16.33	9.55326e-06	0.000181512	-0.401473	0.0143667	0.173706	0.46309	0.79238	-0.0742547	0.752703	-0.12111	0.718304	-0.1153	0.208329	-0.131659	0.836455	-0.0269842	0.950961	-0.00804041
C067	PEe	PE(40:5e, p)	PE(18:0p/22:4)	16.179	0.0045216	0.0200458	-0.264095	0.141148	0.3542	0.271022	0.752696	0.0855189	0.600844	-0.18614	0.353481	-0.348196	0.31732	-0.104812	0.560943	-0.0759087	0.692594	-0.0516525
C068	PEe	PE(40:6e, e)	PE(18:0e/22:6)	15.307	0.188974	0.375128	-0.123923	0.0645246	0.276831	0.348785	0.653427	0.133643	0.573588	-0.22381	0.618896	-0.148709	0.25003	-0.120456	0.827475	-0.0284882	0.65428	-0.0584991
C069	PEe	PE(40:6e, p)	PE(40:5p)	15.845	1.06634e-05	0.000177279	-0.399499	0.00413469	0.109983	0.527249	0.867484	-0.0432621	0.433849	0.313166	0.309778	-0.349799	0.347196	-0.0985623	0.309117	-0.132388	0.94643	-0.00878436
C070	PEe	PE(40:7e)	PE(18:1e/22:6)	13.994	0.168284	0.349716	-0.129921	0.030826	0.204993	0.408897	0.346662	0.295741	0.586845	-0.225103	0.557051	-0.17415	0.349396	-0.0981158	0.967734	-0.0052886	0.564136	-0.0752926
C071	PEe	PE(40:7e, p)	PE(18:0p/22:6)	15.105	0.450255	0.680499	-0.0714079	0.158592	0.357503	0.267058	0.563742	0.175516	0.299119	-0.375831	0.465947	-0.22549	0.536369	-0.0649213	0.944569	0.00909008	0.802389	0.0327102
C072	PEe	PE(40:8e, p)	PE(18:1p/22:6)	13.745	0.706598	0.824364	-0.0356373	0.253829	0.427333	0.215366	0.494803	0.207151	0.440951	-0.297984	0.497837	-0.207053	0.685953	-0.0424822	0.932621	-0.0110535	0.994358	-0.000924508
C073	PI	PI(38:4)	PI(18:0/20:4)	13.191	0.656585	0.779695	0.0420891	0.384527	0.532731	0.164119	0.783258	0.0686006	0.659766	-0.224054	0.167789	-0.439516	0.412423	-0.0859894	0.435876	0.101607	0.905818	0.0154677
C074	SM	SM(d32:1)	SM(d16:1/16:0), SM(d18:1/14:0)	11.004	0.626969	0.765018	0.0460006	0.377832	0.552216	-0.169514	0.847418	-0.0554691	0.920975	-0.0318818	0.939746	0.0216156	0.305133	-0.10747	0.593728	0.0696583	0.274422	0.142165
C075	SM	SM(d33:1)	SM(d33:1)	11.812	0.056746	0.150944	0.178973	0.188871	0.36941	-0.250698	0.650424	0.140019	0.565995	0.169048	0.653557	0.11735	0.490095	-0.0724455	0.245633	0.150922	0.154052	0.184746
C076	SM	SM(d34:0)	SM(d34:0)	13.255	0.7583	0.861999	0.029135	0.723215	0.8083	-0.0688063	0.588593	-0.174563	0.392283	0.314947	0.653644	0.120178	0.341879	-0.0996492	0.317711	0.130077	0.442857	0.100076
C077	SM	SM(d34:1)	SM(d18:1/16:0)	12.618	0.122368	0.262499	0.145526	0.304887	0.500616	0.194952	0.751763	0.104882	0.25785	0.479621	0.903887	-0.0319317	0.693376	-0.0414245	0.658611	0.0577176	0.472536	0.0937125
C078	SM	SM(d34:2)	SM(d18:2/16:0)	11.262	0.440946	0.674089	0.0728802	0.0809142	0.290854	0.329542	0.939727	0.0230258	0.718335	-0.15506	0.439719	-0.233308	0.0225585	-0.236263	0.368253	0.117229	0.540091	0.0799736
C079	SM	SM(d36:1)	SM(d18:1/18:0)	14.319	0.0929128	0.220668	-0.158119	0.642427	0.75613	0.088072	0.761594	0.0991615	0.926543	0.0382107	0.51709	-0.175246	0.535182	-0.0651101	0.821383	0.0295106	0.681566	0.0536082
C080	SM	SM(d36:2)	SM(d36:2)	12.926	0.790389	0.868775	0.0251683	0.845544	0.892519	-0.0366461	0.604714	0.163399	0.705457	-0.145527	0.260775	-0.309962	0.193299	-0.136086	0.669703	0.0557251	0.618296	0.0650752
C081	SM	SM(d38:1)	SM(d18:1/20:0)	15.69	0.0823537	0.199146	-0.163408	0.248272	0.428833	-0.221375	0.964618	-0.012644	0.283725	0.330675	0.649334	0.113157	0.656653	-0.0466997	0.385439	0.113108	0.977642	0.00366401
C082	SM	SM(d38:2)	SM(d38:2)	14.604	0.869948	0.90393	-0.0155042	0.556126	0.684859	-0.110688	0.5661	0.179298	0.417387	0.328866	0.837013	-0.0563905	0.607374	-0.0539683	0.486539	0.0907851	0.768501	0.0384677
C083	SM	SM(d39:1)	SM(d39:1)	16.27	0.900007	0.927914	-0.0118992	5.76638e-05	0.00766928	-0.792658	0.546289	-0.152328	0.557403	0.185988	0.448091	0.184613	0.935909	0.00845213	0.669431	0.0557738	0.956597	-0.00711546
C084	SM	SM(d40:1)	SM(d18:1/24:1)	16.742	0.419319	0.663921	0.0763701	0.840087	0.893853	-0.038695	0.821384	0.0587864	0.45435	0.233861	0.11757	0.44318	0.860929	0.0184129	0.509879	0.0860024	0.882405	0.0193377
C085	SM	SM(d40:2)	SM(d16:1/24:1)	15.706	0.480822	0.70274	-0.0666889	0.0373753	0.207121	-0.409146	0.022194	-0.535821	0.919563	0.0339505	0.74907	0.104103	0.480354	-0.0740758	0.824231	-0.0290325	0.267687	0.144156
C086	SM	SM(d40:2)	SM(d18:2/22:0)	15.887	0.646202	0.781317	0.043452	0.177631	0.369139	-0.252407	0.319837	0.276324	0.64221	0.159237	0.90199	-0.033976	0.703474	-0.0399925	0.893234	-0.0175459	0.53474	0.0810291
C087	SM	SM(d41:1)	SM(d41:1)	17.115	0.562943	0.726907	-0.0547419	0.00119475	0.0529672	-0.631613	0.553541	-0.145577	0.0516034	0.545285	0.575829	0.143296	0.719067	0.0377951	0.340287	0.124192	0.894303	0.0173692
C088	SM	SM(d41:2)	SM(d41:2)	16.187	0.982667	0.990112	-0.00205743	0.226663	0.401948	-0.227493	0.214094	-0.317911	0.436293	-0.215217	0.384346	0.208029	0.971467	-0.00375969	0.984124	0.00260167	0.740749	-0.0432372
C089	SM	SM(d41:2)	SM(d18:2/23:0)	16.417	0.40109	0.650549	0.0793936	0.000368211	0.024486	-0.699751	0.397649	0.205051	0.475699	0.270917	0.446277	0.204906	0.993982	-0.000792864	0.995107	-0.000801766	0.979522	-0.00335585
C090	SM	SM(d42:1)	SM(d42:1)	16.946	0.00127458	0.0077054	-0.298128	0.194612	0.375121	-0.24452	0.0382399	-0.540608	0.876596	-0.047591	0.713225	0.0978898	0.793823	-0.0274653	0.266633	0.144471	0.870216	0.0213587
[truncated: 43 more rows]
